# Supplementary material for: Macrophages promote the progression of premalignant mammary lesions to invasive cancer
Source: Oncotarget. 2017 Jan 31;8(31):50731–46. doi: 10.18632/oncotarget.14913 (PMC5584199; doi:10.18632/oncotarget.14913)
Supplement: Supplementary file 2 [file oncotarget-08-50731-s002.xlsx]

## Sheet: p01_fold1.5 PN1a v PN1b
			Group	PN1a	PN1a	PN1a	PN1a	PN1a	PN1b	PN1b	PN1b	PN1b	PN1b	PN1b	p53-/-	p53-/-	p53-/-		PN1a vs PN1b			PN1a vs p53 mut			PN1b vs p53 mut
probe set	Entrez Gene	Gene Symbol	Gene Title	3663_090303	4351_090303	PN1aA_090303	PN1aB_090303	PN1aC_090303	7670_74_021104	7675_79__020404	7701_04_021104	7705_08_021104	PN1bB_090303	TG-18_090303	253_090303	3518_102402	p53_virgin_A__020404		t test	fold change (PN1a/PN1b)		ttest	fold change		ttest	fold change
103812_at	12722	Clca1	chloride channel calcium activated 1	2.46409	48.8352	34.5909	48.8352	41.7859	3.01391	3.12874	2	2	2.15669	6.24157	67.7197	21.8063	30.7285		0.00459891	12.4897		0.651176	0.681621		0.000145365	0.0791882	1
93526_at	20892	Stra13	stimulated by retinoic acid 13	3.78949	5.92458	5.28709	6.61778	6.46416	2.86607	3.47942	3.01391	3.77022	3.63902	3.26577	7.23367	6.19144	5.63742		0.000853961	1.935		0.381669	0.87175		8.90278e-05	0.525774	2
92546_r_at	19215	Ptgds	prostaglandin D2 synthase (brain)	32.779	34.5909	43.2243	59.892	22.4068	6.93809	10.9866	11.6295	10.1261	11.1965	14.0864	8.911	10.0207	8.28178		7.5058e-05	3.71578		0.0007124	4.04846		0.310137	1.17179	3
102105_f_at	19215	Ptgds	prostaglandin D2 synthase (brain)	33.2226	39.3193	44.7133	58.68	42.0696	10.6465	16.3482	16.2422	15.5203	14.6422	22.7057	12.5768	19.2331	11.4437		4.9079e-05	2.86328		0.000605405	3.05064		0.567391	1.11326	4
92545_f_at	19215	Ptgds	prostaglandin D2 synthase (brain)	18.1484	21.5348	27.9087	31.2738	26.8125	8.6211	10.1261	8.88986	8.94474	8.6211	13.8171	6.34481	6.38239	8.58275		2.91912e-05	2.72704		0.000154231	3.50944		0.0404855	1.37794	5
160510_f_at	16663	Krt13	keratin 13	3.51403	5.50023	7.6807	8.4127	6.9794	2.36604	2.43396	2.02811	2.47427	3.62079	3.41162	7.3854	5.80503	4.56578		0.00104985	3.11018		0.818311	1.05723		0.00202583	0.458714	6
95414_i_at	50909	C1r	complement component 1, r subcomponent	25.761	29.0514	44.7133	34.8246	27.7228	16.1369	18.8766	18.7531	15.2215	22.259	21.8215	21.4528	21.8824	19.952		0.00110167	1.7415		0.0219317	1.50662		0.234961	0.885297	7
162080_f_at	72844	Kctd17	potassium channel tetramerisation domain containing 17	6.02805	12.2356	15.1232	9.05564	7.45313	4.83706	5.37717	5.28709	3.2974	4.05252	4.75809	9.55448	8.12964	6.08759		0.00191811	2.38337		0.453718	1.21274		0.00639963	0.582603	8
102163_at	20646 /// 545062	Snrpn /// LOC545062	small nuclear ribonucleoprotein N /// similar to small nuclear ribonucleoparticle-associated protein	14.737	20.4271	19.3792	18.2677	9.81524	9.9383	11.4107	11.3388	8.1602	9.63383	11.0561	9.82601	14.7969	10.0131		0.00862855	1.62864		0.141748	1.41103		0.391294	0.898831	9
102121_f_at	16669	Krt19	keratin 19	18.8766	23.3159	206.074	182.019	316.173	27.3549	9.11168	2.65864	7.49802	17.6795	2.85318	462.46	390.289	548.286		0.00696417	13.3367		0.0810812	0.189833		0.00018164	0.0171666	10
160899_at	18546	Pcp4	Purkinje cell protein 4	6.46416	6.93809	120.428	90.2636	108.635	3.96905	3.2974	5.65893	3.46229	3.12874	2.6358	6.33452	7.00488	2.89583		0.00397182	12.8319		0.0812329	6.94752		0.196909	0.709976	11
97826_at	215384	Fcgbp	Fc fragment of IgG binding protein	27.7228	16.6707	334.144	257	228.544	22.259	15.3204	10.0631	10.3827	16.8895	14.2691	191.377	65.5769	199.46		0.00890459	7.23002		0.723771	0.72226		0.000133732	0.105392	12
100924_at	14462	Gata3	GATA binding protein 3	40.9466	17.7955	78.7085	76.5835	83.7106	22.259	17.9123	24.7524	18.7531	15.2215	20.1597	107.425	37.0475	67.4001		0.00696737	2.71196		0.642619	0.800913		0.00116204	0.304	13
96873_at	52440	Tax1bp1	Tax1 (human T-cell leukemia virus type I) binding protein 1	9.75435	13.1257	19.6357	16.3482	19.507	9.05564	8.21	8.6211	9.75435	9.51496	8.72749	19.0958	12.7389	16.6307		0.00198064	1.77358		0.80967	0.951653		0.000296715	0.562634	14
100882_at	13214	Defb1	defensin beta 1	6.38893	6.31474	10.9177	10.9866	15.8254	4.45815	4.4822	5.78991	4.91768	4.73213	5.95883	8.72189	11.8878	4.75414		0.00397334	2.09507		0.57395	1.20014		0.0502723	0.635753	15
96708_at	66111	Tmed3	transmembrane emp24 domain containing 3	58.2816	46.8866	91.5097	84.2859	135.364	38.5307	37.5044	41.2244	30.446	48.8352	46.8866	170.62	68.0062	123.461		0.00554208	1.96383		0.283594	0.690278		0.00144249	0.35565	16
161592_at	22145	Tuba4	Tubulin, alpha 4	3.12874	2.94531	4.03143	4.20428	4.29436	2.94531	2.82766	2.87905	2.32869	2.69349	2.46409	2.5084	3.9398	2.78168		0.00412116	1.5874		0.224005	1.21782		0.297133	0.888018	17
96868_at	110135	Fgb	fibrinogen, B beta polypeptide	26.2813	2	15.5203	5.65893	50.5221	2	2.44393	2.33793	2	2.21419	2	17.3785	25.6846	29.1679		0.00779899	8.39191		0.407123	0.503534		1.51767e-07	0.0917644	18
160181_at	20977	Syp	synaptophysin	9	5.31691	11.5561	10.4479	10.2535	5.37717	4.94493	3.31338	4.78423	4.75809	7.06287	9.72232	8.83588	7.66695		0.00603405	2.04722		0.862164	1.03508		0.00725509	0.565355	19
102197_at	53322	Nucb2	nucleobindin 2	21.6776	11.1261	20.6983	25.761	23.4711	12.0809	8.4127	10.2535	8.83536	13.4666	11.6295	17.283	23.7415	12.8161		0.00353432	1.94666		0.607786	1.13675		0.0181456	0.611221	20
103793_at	78388	Mvp	major vault protein	28.6652	14.5479	26.8125	32.125	23.6274	12.5514	10.1261	12.6318	12.0043	22.1121	15.42	36.1187	12.7007	45.1624		0.00934808	1.83825		0.731369	0.885058		0.0549525	0.498307	21
104285_at	15357	Hmgcr	3-hydroxy-3-methylglutaryl-Coenzyme A reductase	12.5514	6.77572	12.3924	16.1369	13.8171	8.46426	5.16986	7.19026	6.50217	6.27803	7.86852	10.6424	14.02	10.1817		0.00641838	1.86047		0.885808	1.03199		0.00404074	0.593695	22
98434_at	54126	Arhgef7	Rho guanine nucleotide exchange factor (GEF7)	74.5167	47.2057	79.7932	65.8934	66.3448	47.5271	37.7583	41.7859	42.0696	40.9466	48.8352	61.0509	51.1544	60.6363		0.00129845	1.5415		0.330384	1.14464		0.00408434	0.748539	23
104578_f_at	109711	Actn1	actinin, alpha 1	144.013	75.5429	116.36	122.095	131.69	66.7993	40.6706	70.551	69.5935	74.0089	71.0348	188.041	177.939	210.006		0.00280658	1.80792		0.0160478	0.601836		0.00010132	0.33527	24
98131_at	12972	Cryz	crystallin, zeta	10.3179	6.9794	11.9283	9.33973	12.3924	7.27667	5.02782	5.99332	7.9163	7.10504	7.1475	9.75452	7.82498	6.58522		0.00847202	1.58447		0.204927	1.25625		0.199277	0.839042	25
160708_at	30953	Schip1	schwannomin interacting protein 1	30.446	25.59	31.2738	40.3966	50.8665	17.9123	20.6983	19.8959	29.84	24.2636	21.393	23.6854	30.1217	19.1678		0.00838509	1.60066		0.0939194	1.44966		0.566963	0.921159	26
103276_at	16795	Large	like-glycosyltransferase	13.6407	9.63383	15.6213	12.6318	12.7127	7.23332	8.06162	6.9794	7.77396	6.02805	4.605	16.7807	8.30418	10.9825		0.000481897	2.06957		0.615398	1.10156		0.0199918	0.578542	27
104579_r_at	109711	Actn1	actinin, alpha 1	54.0765	48.5048	57.493	49.5029	53.7098	34.3589	27.9087	34.3589	33.6724	32.125	23.9433	61.0478	50.4534	88.9188		4.08759e-05	1.73067		0.150612	0.809283		0.00107363	0.474244	28
93868_at	18194	Nsdhl	NAD(P) dependent steroid dehydrogenase-like	8.06162	6.02805	9.28212	8.26015	8.06162	4.55537	4.09513	5.62675	5.31691	3.73208	5.25748	5.19787	4.41576	3.42155		0.000627666	1.85232		0.00344312	1.83589		0.472243	1.10041	29
102324_at	57431	Dnajc4	DnaJ (Hsp40) homolog, subfamily C, member 4	8.67411	7.9644	9.87656	9.57419	8.94474	6.77572	4.70635	5.72397	5.75683	5.65893	5	6.58569	3.56505	5.08821		6.17903e-05	1.75038		0.00504314	1.82356		0.407973	1.13013	30
101551_s_at	21753	Tes	testis derived transcript	48.1766	38.014	56.7152	64.1189	61.1295	30.6508	22.1121	35.5353	33.8996	34.5909	25.4201	39.8011	20.6707	46.1932		0.00123797	1.7884		0.0873955	1.56795		0.575406	0.890024	31
102942_at	432572	Specc1	spectrin domain with coiled-coils 1	8.21	8.78124	10.8492	13.3805	11.5561	6.85634	4.38698	7.9163	7.32033	7.58873	6.9794	16.2209	16.761	17.7816		0.00847418	1.6449		0.00695919	0.614328		0.000195493	0.397589	32
160276_at	26364	Cd97	CD97 antigen	3.88786	4.70635	3.90795	5.08405	4.5801	3.63902	2.79005	3.69447	3.07053	3.53151	2.8025	2.30236	4.88492	4.04309		0.00297324	1.53085		0.284078	1.23511		0.571082	0.905516	33
92984_g_at	19271	Ptprj	protein tyrosine phosphatase, receptor type, J	4.22657	3.80889	7.23332	5.28709	5.08405	3.18859	3.60268	2.59107	2.24833	2.65864	2.85318	5.5192	3.997	3.25214		0.00119691	2.19872		0.354459	1.2037		0.0291998	0.679723	34
161266_r_at	212514	Ccdc52	coiled-coil domain containing 52	3.07053	3.23457	5.19887	3.8481	3.46229	3.2974	2.6358	2.61328	2.77769	2.31951	2.18099	2.28299	3.99309	3.03321		0.00888273	1.66979		0.287312	1.22162		0.321686	0.864494	35
99065_at	12994	Csn3	casein kappa	76.5835	73.5046	103.537	411.148	189.706	26.2813	27.3549	28.2843	12.6318	42.0696	109.383	266.716	164.582	447.853		0.00954584	4.2861		0.202609	0.501576		0.00263439	0.12048	36
100477_at	56277	Tmem45a	transmembrane protein 45a	23.6274	7.82108	15.1232	28.2843	17.4498	4.05252	3.86791	4.73213	3.07053	8.01285	7.36429	5.83621	10.822	3.18129		0.00117699	4.15064		0.0356053	2.88571		0.589091	0.8325	37
95673_s_at	70350	Basp1	brain abundant, membrane attached signal protein 1	253.476	104.25	295.067	443.643	505.951	44.1115	50.18	34.1285	23.0087	128.116	76.0614	561.972	429.103	799.837		0.0012764	5.64902		0.116914	0.486246		0.000364404	0.0877103	38
95674_r_at	70350	Basp1	brain abundant, membrane attached signal protein 1	199.088	137.239	253.476	281.139	411.148	75.028	121.259	65	69.5935	130.787	116.36	474.014	195.821	608.062		0.00174616	2.61534		0.229176	0.62634		0.00185705	0.241138	39
92770_at	20200	S100a6	S100 calcium binding protein A6 (calcyclin)	527.394	334.144	542.193	569.1	868.067	195.012	164.144	180.769	188.403	428.565	343.509	1092.38	751.631	1211.96		0.00452444	2.3354		0.0370102	0.54388		0.000736708	0.233499	40
161983_f_at	107702	Rnh1	ribonuclease/angiogenin inhibitor 1	81.4489	55.5686	74.5167	72.0124	87.2229	36.5062	36.7532	38.7918	39.3193	59.4852	50.18	107.581	81.2251	88.7861		0.00106317	1.73227		0.107076	0.797893		0.000637108	0.465301	41
92452_at	18706	Pik3ca	phosphatidylinositol 3-kinase, catalytic, alpha polypeptide	8.72749	7.06287	15.1232	9.45614	11.1261	5.69134	4.27161	6.6962	4.36359	7.82108	4.03143	15.3682	7.66895	8.29564		0.00467654	2.08927		0.988108	1.00364		0.023617	0.53493	42
160705_at	12705	Cited1	Cbp/p300-interacting transactivator with Glu/Asp-rich carboxy-terminal domain 1	7.06287	6.81589	27.7228	12.7942	18.6305	3.08493	3.53151	4.29436	4.45815	6.93809	3.56685	13.792	18.726	50.272		0.00258323	3.67056		0.226114	0.536268		0.000783286	0.176874	43
103465_f_at	20209	Saa2	serum amyloid A 2	9	8.06162	20.4271	24.4254	18.5087	4.05252	3.90795	5.95883	5.22807	10.3179	6.31474	18.7734	16.8738	16.8738		0.00497933	2.95058		0.576845	0.836684		0.001121	0.322501	44
160756_at	64143	Ralb	v-ral simian leukemia viral oncogene homolog B (ras related)	74.0089	80.8932	104.25	110.896	95.3532	54.4456	68.1819	59.0812	53.7098	77.6386	52.9842	91.5106	41.2482	134.417		0.0019868	1.53297		0.619743	1.15379		0.294812	0.757036	45
98052_at	54399	Bet1l	blocked early in transport 1 homolog (S. cerevisiae)-like	11.1261	10.8492	12.5514	10.7811	10.7811	5.78991	3.32947	6.16941	4.24901	7.40856	7.10504	7.97109	6.88028	6.83865		0.00120207	2.31338		0.000171282	1.55282		0.186667	0.757615	46
95654_at	114584	Clic1	chloride intracellular channel 1	132.599	98.6806	150.086	177.069	138.187	75.028	39.8542	64.1189	52.9842	128.116	79.7932	190.197	31.2114	182.493		0.00702759	2.01298		0.549655	1.33277		0.405253	0.667542	47
101430_at	672274	LOC672274	similar to Transcription factor SOX-4	188.403	196.361	243.191	234.941	168.73	153.219	94.7015	117.97	89.647	165.279	110.137	120.28	46.5383	192.079		0.00220618	1.72868		0.0729116	1.99505		0.650689	1.1584	48
160925_at	18176	Nras	neuroblastoma ras oncogene	27.7228	29.443	24.5883	30.0406	30.6508	14.5479	12.2356	13.2101	12.3924	22.259	10.7136	26.3472	14.4632	34.0022		0.00021737	2.14256		0.361763	1.20922		0.0503881	0.588146	49
94724_at	17384	Mmp10	matrix metallopeptidase 10	6.20537	7.77396	5.59479	5.46915	8.51618	3.86791	4.07375	3.82843	2.53688	5.28709	3.21914	4.58011	7.43749	5.72056		0.00284726	2.09024		0.437034	1.13926		0.0364504	0.6398	50
96092_at	15439	Hp	haptoglobin	148.033	345.892	402.707	325.034	238.207	115.563	72.0124	33.6724	34.3589	115.563	135.364	129.021	39.3551	80.9218		0.00280465	3.82909		0.00906769	3.71016		0.966558	0.98115	51
103033_at	12268 /// 625018 /// 672587 /// 675521	C4b /// C4a /// LOC672587 /// LOC675521	complement component 4B (Childo blood group) /// complement component 4A (Rodgers blood group) /// similar to sex-limited protein /// similar to Complement C4 precursor	163.017	128.116	164.144	217.767	103.537	51.2134	47.2057	40.9466	30.6508	86.0359	65.4452	95.4998	43.314	71.1549		0.000397135	3.00841		0.0138711	2.263		0.337784	0.762935	52
104710_at	12018	Bak1	BCL2-antagonist/killer 1	19.8959	17	21.5348	18.6305	15.1232	8.56846	8.51618	5.43828	7.23332	11.0561	11.7034	16.1978	2.14732	23.7071		0.000452321	2.32463		0.270056	1.95149		0.850726	0.904134	53
92405_at	16650	Kpna6	karyopherin (importin) alpha 6	4.63008	8.01285	7.27667	6.20537	8.26015	2.45397	3.2974	2	2.21419	3.94854	4.91768	5.73684	2.45007	4.60864		0.00264269	3.00424		0.0691983	1.6765		0.302918	0.741207	54
161223_r_at	286940	Flnb	filamin, beta	6.9794	8.3615	7.9163	8.83536	7.77396	4.73213	5.92458	3.88786	5.14106	5.85678	6.35171	6.36366	11.5807	11.434		0.00151794	1.64262		0.304141	0.84156		0.0101816	0.555424	55
162467_r_at	101513	2700078K21Rik	RIKEN cDNA 2700078K21 gene	11.1261	16.6707	14.5479	10.9866	8.4127	3.94854	7.6807	3.73208	6.73582	5.50023	6.09824	5.38723	7.25065	9.82377		0.00136646	2.50417		0.0485395	1.65211		0.202535	0.746943	56
101764_at	15552	Htr1d	5-hydroxytryptamine (serotonin) receptor 1D	14.9288	17.7955	20.5622	19.1261	10.3179	6.9794	9.69388	5.92458	7.63456	11.2674	12.3924	15.5487	9.15461	14.1054		0.00605351	1.97064		0.275432	1.27532		0.107672	0.68794	57
100683_r_at	545847	Igkv14-111	Immunoglobulin kappa chain variable 14-111	17.5642	17.4498	18.1484	13.9063	10.9866	6.9794	10.0005	6.57897	7.86852	10.5137	11.4107	13.1038	13.446	10.2848		0.00248166	1.86607		0.157573	1.25836		0.0574261	0.713559	58
93397_at	12772	Ccr2	chemokine (C-C motif) receptor 2	28.8576	9	14.5479	15.6213	12.3924	4.70635	5.08405	3.80889	5.16986	8.3615	12.4716	10.4924	3.19068	3.43643		0.0073359	2.78241		0.0255915	3.06112		0.56651	1.24435	59
98336_s_at	19687	Recc1	replication factor C 1	8.21	5.62675	7.58873	5.62675	4.70635	2.79005	3.41162	2.90528	2.81504	3.31338	5.19887	3.64481	3.08093	3.08093		0.00157143	2.26472		0.00416765	1.90779		0.900039	1.01912	60
94425_at	17084	Ly86	lymphocyte antigen 86	75.028	41.7859	32.3414	38.014	27.3549	19.2522	20.9733	13.295	10.1261	19.1261	25.9333	24.7896	14.6642	12.0224		0.00388961	2.40939		0.0176882	2.46089		0.823121	1.05914	61
104354_at	12978	Csf1r	colony stimulating factor 1 receptor	92.7731	40.9466	30.2426	44.1115	30.2426	19.0009	25.4201	13.6407	10.9177	24.5883	24.7524	23.3333	23.9693	23.4907		0.00774438	2.38722		0.0678359	1.83757		0.319498	0.795612	62
93483_at	15162	Hck	hemopoietic cell kinase	21.2521	18.5087	17.5642	16.1369	14.737	8.72749	8.56846	7.1475	5.08405	7.63456	11.8528	15.4326	9.554	6.90314		0.000341611	2.39883		0.0265971	1.74009		0.323807	0.786871	63
100397_at	22177	Tyrobp	TYRO protein tyrosine kinase binding protein	74.5167	33.2226	34.5909	41.2244	33.2226	11.8528	13.6407	9.63383	5.69134	21.2521	25.4201	23.2374	12.3285	6.18591		0.00308886	3.38463		0.0123859	3.39636		0.868586	1.07286	64
98543_at	13040	Ctss	cathepsin S	208.937	125.5	113.206	128.116	110.137	58.68	64.1189	41.5042	28.6652	67.257	91.5097	76.1818	44.4963	36.3368		0.00244465	2.45264		0.00456479	2.67653		0.73599	1.10454	65
102104_f_at	73656	Ms4a6c	membrane-spanning 4-domains, subfamily A, member 6C	27.3549	17.4498	19.3792	17.3362	14.4543	11.2674	10.1896	7.63456	6.06303	11.1261	13.7286	17.5633	10.7496	7.18578		0.00325144	2.05813		0.0664719	1.69381		0.595525	0.872461	66
103662_at	17972	Ncf4	neutrophil cytosolic factor 4	21.1122	13.295	9.11168	13.9063	11.5561	6.65685	8.56846	3.94854	6.09824	8.31065	9.11168	10.3896	5.22705	16.1202		0.00739311	2.10721		0.319727	1.38684		0.279869	0.716856	67
92624_r_at	16939	Lor	loricrin	38.014	33.4467	24.2636	25.9333	25.761	19.0009	18.8766	11.4107	14.0864	21.6776	19.7654	24.9898	14.3256	19.3161		0.00368259	1.74674		0.0435419	1.52364		0.560485	0.895758	68
99071_at	17476 /// 671359	Mpeg1 /// LOC671359	macrophage expressed gene 1 /// similar to macrophage expressed gene 1	94.7015	74.0089	78.1717	67.257	64.5579	37.2523	62.3929	25.2515	25.59	40.1245	59.0812	46.6319	25.1143	24.618		0.0068706	1.94756		0.00235297	2.44713		0.400311	1.27438	69
99431_at	223920	Soat2	sterol O-acyltransferase 2	7.19026	9.39773	7.27667	5.40762	7.9163	4.65533	5.95883	3.31338	3.14355	4.01049	5.53154	4.01153	7.13676	5.02466		0.00579035	1.92652		0.0981816	1.39746		0.342654	0.822561	70
103299_at	104759	Pld4	phospholipase D family, member 4	23.0087	22.259	15.6213	18.5087	19.0009	14.737	16.3482	9.57419	11.1261	11.1261	15.0257	13.8232	15.4324	8.50171		0.00523618	1.57607		0.0281377	1.59834		0.807804	1.04528	71
100731_at	56290	Prp15	proline-rich protein 15	7.72717	12.1579	8.1602	6.77572	6.93809	2.22264	3.02792	3.73208	2	5.72397	5.89056	5.93635	5.47737	8.54811		0.00660362	3.07162		0.244639	1.2494		0.0633998	0.529039	72
100947_at	---	---	CDNA clone IMAGE:1265020	33	49.5029	33.4467	38.2715	30.2426	12.7942	20.4271	14.9288	12.2356	31.4844	20.6983	20.8929	9.84236	26.8866		0.00329248	2.11697		0.0274499	2.05425		0.99228	1.00293	73
96554_r_at	70439	Taf15	TAF15 RNA polymerase II, TATA box binding protein (TBP)-associated factor	9.45614	14.5479	16.3482	9.51496	10.2535	4.81055	4.86375	5.11246	5	9.9383	9.33973	12.1852	7.11979	10.1311		0.00775543	2.08397		0.336903	1.22161		0.0991045	0.644787	74
92843_r_at	208643	Eif4g1	Eukaryotic translation initiation factor 4, gamma 1	18.2677	35.5353	26.4572	20.8353	17.9123	7.19026	14.9288	7.19026	10.9177	17.5642	14.4543	24.0382	16.325	19.8537		0.00875667	2.13514		0.467858	1.15923		0.054379	0.572593	75
160874_r_at	56505	Ruvbl1	RuvB-like protein 1	39.5859	49.1679	42.3553	31.4844	33.2226	13.9063	22.4068	15.42	16.5625	34.1285	30.2426	39.6938	32.4297	16.4999		0.00852363	1.90176		0.183968	1.39556		0.348354	0.752849	76
99642_i_at	12876 /// 677374	Cpe /// LOC677374	carboxypeptidase E /// similar to carboxypeptidase E	37.0019	32.125	40.6706	29.84	37.5044	13.1257	14.3614	16.8895	14.0864	23.9433	38.7918	35.5862	23.4797	16.7649		0.00998165	1.94891		0.0744885	1.46057		0.39997	0.772358	77
162223_f_at	11937	Atp2a1	ATPase, Ca++ transporting, cardiac muscle, fast twitch 1	4.07375	4.36359	4.70635	4.36359	4.91768	2.45397	2.71713	2.23971	2.50525	2.86607	5.02782	3.78005	3.08708	3.02778		0.00789952	1.91986		0.00378819	1.36386		0.461521	0.869411	78
95155_at	170737	Znrf1	zinc and ring finger 1	26.1067	31.6965	37.0019	35.5353	35.2968	15.2215	16.7797	19.0009	14.737	34.5909	22.259	32.4712	16.5176	31.6106		0.00826504	1.72588		0.224084	1.27973		0.287654	0.759259	79
102626_r_at	22712	Zfp54	zinc finger protein 54	3.51403	4.50642	4.78423	4.34035	4.41054	2.64718	3.09943	3.51403	2.55833	3.63902	3.78949	6.6339	3.64302	4.13539		0.00968729	1.52344		0.618514	0.924083		0.0445613	0.683361	80
161507_f_at	69702	Ndufaf1	NADH dehydrogenase (ubiquinone) 1 alpha subcomplex, assembly factor 1	9.11168	10.5137	12.5514	5.53154	7.32033	3.36199	6.09824	4.68075	4.81055	5.95883	5.69134	10.7652	4.90798	5.2554		0.00911463	1.91587		0.325156	1.32732		0.250231	0.766663	81
161152_r_at	24105	Rbck1	RanBP-type and C3HC4-type zinc finger containing 1	12.0809	16.8895	18.3878	9.28212	10.7136	6.73582	7.23332	9.22491	7.06287	9.81524	7.86852	8.73865	8.06189	11.1053		0.00523744	1.73548		0.117111	1.41219		0.211772	0.858565	82
93096_at	99571	Fgg	fibrinogen, gamma polypeptide	7.23332	8.72749	7.1475	5.43828	9.69388	2	3.96905	3.47942	3.86791	3.8481	5.11246	7.59325	7.11061	22.2317		0.00333324	2.5865		0.290566	0.706045		0.00920818	0.336765	83
99627_r_at	67671	Rpl38	ribosomal protein L38	11.8528	15.5203	13.3805	10.4479	11.2674	4.24901	9.22491	5.59479	6.93809	7.86852	9.11168	10.4843	16.2613	9.71858		0.00461059	1.93768		0.776052	1.04547		0.036985	0.584155	84
161035_at	16578	Kif9	kinesin family member 9	4.97237	5.40762	5.31691	4.34035	5.02782	2.47427	3.49666	2.86607	3.02792	3.92817	4.01049	5.14467	4.23227	4.23227		0.00179342	1.79171		0.199011	1.1066		0.0302884	0.719977	85
92364_at	53883	Celsr2	cadherin EGF LAG seven-pass G-type receptor 2	96.6704	100.044	75.5429	69.5935	86.0359	33.4467	54.8174	36.261	47.8507	59.0812	59.0812	64.0522	87.6993	92.0055		0.00145444	1.81252		0.676134	1.05618		0.0154879	0.588575	86
102249_at	11567	Avil	advillin	7.86852	9.63383	8.94474	7.23332	8.51618	4.16017	4.91768	4.20428	6.20537	6.73582	6.85634	5.80698	8.80204	5.7761		0.00413193	1.69271		0.104975	1.26119		0.242907	0.810176	87
96832_at	30791	Slc39a1	solute carrier family 39 (zinc transporter), member 1	139.141	101.427	101.427	124.64	90.8845	30.446	73.5046	43.2243	61.1295	89.0347	66.3448	42.9587	82.5828	148.019		0.00733181	1.94531		0.309794	1.3653		0.331791	0.708672	88
92189_at	67890	Ufm1	ubiquitin-fold modifier 1	19.7654	17.2234	19.3792	14.4543	19.0009	7.63456	12.8762	9.05564	12.6318	14.5479	11.2674	13.9182	16.3683	19.5375		0.00373923	1.67675		0.466797	1.08511		0.0410481	0.673149	89
104758_at	71989	Rpusd4	RNA pseudouridylate synthase domain containing 4	11.0561	18.6305	12.2356	9.22491	14.6422	6.54044	8.1602	5.19887	6.31474	7.86852	9.45614	16.9905	11.5219	15.4033		0.00304574	1.92608		0.523921	0.884347		0.00209519	0.492889	90
104436_at	54450	Il1f5	interleukin 1 family, member 5 (delta)	11.4107	15.6213	12.1579	8.56846	14.4543	6.42642	7.40856	6.50217	6.6962	9.05564	10.9866	5.62778	9.48581	9.66482		0.00804614	1.67404		0.0704732	1.519		0.813782	0.958357	91
103651_r_at	68705	Gtf2f2	general transcription factor IIF, polypeptide 2	7.23332	7.9644	8.67411	5.72397	10.7136	3.94854	4.86375	4.63008	5.16986	5.69134	5.50023	6.73522	10.505	8.9313		0.0021091	1.75119		0.635021	0.919846		0.00205638	0.574722	92
95014_at	50762	Fbxo6	F-box protein 6	26.9921	34.1285	30.6508	26.2813	34.1285	16.2422	20.4271	17.2234	19.2522	21.8215	22.8566	30.1994	36.3567	33.0205		0.00034066	1.58191		0.324959	0.913951		0.000502637	0.588982	93
92633_at	64138	Ctsz	cathepsin Z	76.5835	65	51.9143	67.7178	68.1819	24.2636	12.7942	31.91	23.9433	46.5696	45.0173	50.4506	37.4478	21.7828		0.00492937	2.38061		0.018285	1.89324		0.555239	0.81525	94
103601_at	329384	Ptrh1	peptidyl-tRNA hydrolase 1 homolog (S. cerevisiae)	10.3827	10.1896	10.0631	7.19026	8.56846	4.38698	2.40444	4.81055	5.22807	7.02099	4.97237	9.77458	3.98138	6.59165		0.005156	2.33809		0.131838	1.44653		0.267756	0.721226	95
92790_at	16647 /// 670551 /// 671639 /// 673776	Kpna2 /// LOC670551 /// LOC671639 /// LOC673776	karyopherin (importin) alpha 2 /// similar to Importin alpha-2 subunit (Karyopherin alpha-2 subunit) (SRP1-alpha) (RAG cohort protein 1) (Pendulin) (Pore targeting complex 58 kDa subunit) (PTAC58) (Importin alpha P1) /// similar to Importin alpha-2 subunit (Karyopherin alpha-2 subunit) (SRP1-alpha) (RAG cohort protein 1) (Pendulin) (Pore targeting complex 58 kDa subunit) (PTAC58) (Importin alpha …	17	16.6707	11.7034	10.8492	13.1257	5.59479	3.75108	7.63456	8.4127	10.0005	8.11074	20.3457	21.9178	12.9745		0.00564304	2.16045		0.158347	0.759848		0.00507985	0.385186	96
94218_at	21454	Tcp1	t-complex protein 1	29.6408	23.0087	29.0514	22.7057	37.5044	12.1579	8.88986	13.4666	18.0299	22.1121	15.3204	26.2476	17.1665	26.4138		0.00338627	2.01345		0.262353	1.22151		0.0654654	0.630401	97
99154_s_at	66273	1810020D17Rik	RIKEN cDNA 1810020D17 gene	5.19887	4.89062	5.14106	4.73213	5.28709	3.05623	2.42405	3.01391	3.88786	3.67586	4.22657	4.46245	2.64327	3.50719		0.00259855	1.76052		0.0160814	1.45891		0.807947	0.961084	98
99643_f_at	12876 /// 677374	Cpe /// LOC677374	carboxypeptidase E /// similar to carboxypeptidase E	52.6251	55.9482	60.7141	47.2057	66.7993	28.8576	26.2813	33.8996	39.5859	45.9422	49.8403	58.6811	50.522	39.3178		0.00764667	1.56157		0.270523	1.15173		0.128454	0.74539	99
161594_f_at	319625	Galm	galactose mutarotase	14.3614	12.8762	15.723	10.2535	12.3924	7.27667	4.94493	6.06303	7.58873	11.7034	10.2535	13.1509	15.0514	11.0806		0.0093711	1.81756		0.997125	0.999564		0.0327462	0.587927	100
103762_at	98053	Gtf2f1	general transcription factor IIF, polypeptide 1	28.0958	23.3159	26.8125	21.393	26.9921	15.5203	14.9288	13.6407	17.5642	19.2522	23.0087	26.7475	32.7172	23.7181		0.00323366	1.50803		0.404423	0.916604		0.00778957	0.620508	101
104048_at	27267	Cars	cysteinyl-tRNA synthetase	54.4456	47.5271	41.7859	38.7918	44.7133	23.7848	20.6983	16.8895	20.9733	40.1245	29.2465	60.0492	91.1121	61.7087		0.00232668	1.89956		0.0133329	0.648354		0.00125259	0.348624	102
97562_r_at	22324	Vav1	vav 1 oncogene	27.3549	36.0174	25.761	21.5348	20.9733	9	10.8492	7.54322	8.1602	14.5479	17.3362	23.6623	10.3827	15.7371		0.000745387	2.56448		0.0616547	1.64475		0.174567	0.682881	103
92636_f_at	20335	Sec61g	SEC61, gamma subunit	143.025	147.018	121.259	96.0095	110.137	62.8199	63.2499	62.8199	67.7178	92.1392	83.1393	109.839	76.3848	76.9089		0.00058342	1.72469		0.0468272	1.41114		0.168282	0.823104	104
94054_at	13043	Cttn	cortactin	187.108	159.683	142.044	141.07	150.086	83.1393	75.5429	76.5835	92.1392	119.603	117.97	136.495	139.341	170.123		0.000785764	1.68529		0.59956	1.04887		0.00914565	0.625216	105
98493_at	75430	3200002M19Rik	RIKEN cDNA 3200002M19 gene	14.3614	14.4543	11.8528	10.2535	11.3388	7.86852	6.61778	6.6962	8.78124	8.01285	10.1261	8.75769	7.69147	6.97714		0.00125089	1.63807		0.00398799	1.58708		0.858718	1.01979	106
93705_at	11443	Chrnb1	cholinergic receptor, nicotinic, beta polypeptide 1 (muscle)	12.7127	17.3362	10.4479	13.996	12.5514	7.40856	5.78991	7.02099	6.73582	10.0631	11.4107	19.7531	24.4261	21.6707		0.00453551	1.79212		0.00549924	0.604778		0.000357685	0.358717	107
100415_at	17523	Mpo	myeloperoxidase	6.06303	6.9794	5.85678	6.1337	4.86375	3.67586	3	3.60268	3.47942	4.97237	4.91768	4.91469	3.68788	4.88712		0.00326261	1.72947		0.03278	1.33249		0.335656	0.869055	108
160926_r_at	---	---	Transcribed locus	7.63456	8.56846	7.10504	5.14106	6.27803	4.27161	2.54756	2.70527	4.01049	5	3.75108	2.96034	6.65936	4.48413		0.00222285	2.26891		0.0834299	1.53606		0.372165	0.810447	109
99818_at	97966	C79122	expressed sequence C79122	8.94474	8.6211	9.45614	7.02099	10.7136	6.65685	4.03143	3.60268	5.59479	6.81589	5.95883	7.9122	7.17855	7.58119		0.00515811	1.84762		0.139146	1.17439		0.0623067	0.700831	110
97530_at	22196	Ube2i	ubiquitin-conjugating enzyme E2I	30.0406	38.7918	37.0019	30.2426	38.2715	27.1729	18.3878	19.6357	20.2929	26.4572	24.2636	30.816	20.9432	30.61		0.0010356	1.56953		0.0853709	1.28156		0.194296	0.830229	111
162124_r_at	72296	Rusc1	RUN and SH3 domain containing 1	3.69447	4.24901	4.65533	4.07375	4.38698	3.47942	2.58008	2.75321	3.71321	3.08493	3.17347	3.82917	8.1302	2.4545		0.00266932	1.52555		0.969333	0.989617		0.240259	0.73203	112
AFFX-TrpnX-M_at	---	---	---	3.78949	3.28153	4.53081	3.88786	3.47942	3.21914	2.34723	2.14076	2.6245	3.11404	3.21914	3.16532	3.98766	2.82102		0.0097082	1.6051		0.239227	1.14612		0.187412	0.833646	113
102718_at	12774	Ccr5	chemokine (C-C motif) receptor 5	8.11074	4.75809	8.78124	7.10504	6.77572	3	3.08493	3.94854	2.98618	3.71321	7.45313	6.9584	3.20864	2.10938		0.00914678	2.16045		0.0654928	1.92687		0.872949	1.05279	114
101334_at	18089	Nkx2-3	NK2 transcription factor related, locus 3 (Drosophila)	10.7811	10.5137	15.42	8.51618	12.8762	5.40762	6.46416	5.99332	5.75683	5.62675	11.0561	9.3486	4.52707	8.62063		0.00453255	1.89737		0.0724853	1.59394		0.676319	0.908875	115
160832_at	16835	Ldlr	low density lipoprotein receptor	56.3304	47.8507	67.257	52.9842	67.257	36.0174	29.84	40.1245	35.7755	35.2968	50.5221	85.7956	124.285	87.5771		0.00180526	1.55977		0.00574424	0.591505		0.000158316	0.382967	116
95082_at	16009	Igfbp3	insulin-like growth factor binding protein 3	158.586	132.599	301.246	152.167	129	40.1245	28.0958	27.7228	26.8125	47.5271	43.5179	56.8884	66.1107	81.7408		1.23729e-05	4.89169		0.00653098	2.45291		0.00555144	0.513525	117
103899_at	50770	Atp11a	ATPase, class VI, type 11A	573.051	787.88	577.03	626.992	509.463	84.8652	59.4852	86.6274	103.537	74.0089	152.167	161.908	129.901	87.8346		7.36666e-07	6.87329		6.33643e-05	4.95674		0.199912	0.72845	118
160174_at	67439	Xab2	XPA binding protein 2	89.0347	102.829	64.1189	51.5626	48.8352	13.295	6.73582	10.6465	10.1261	12.0043	16.7797	18.2799	13.4794	14.2818		6.72307e-06	6.63456		0.000356802	4.48542		0.153836	0.734513	119
94554_at	66682	Trappc5	trafficking protein particle complex 5	28.4741	48.5048	27.7228	27.1729	13.295	6.06303	2.85318	5.25748	2.58008	3.32947	5.19887	6.4683	4.85338	11.6063		4.23624e-05	8.80913		0.00729832	3.75263		0.0716435	0.559254	120
94396_at	26356	Ing1	inhibitor of growth family, member 1	140.102	164.144	133.514	104.25	82.0084	68.1819	44.7133	50.18	48.5048	47.5271	61.1295	66.2474	18.839	50.7886		0.000145226	2.32409		0.0137869	3.04202		0.332689	1.32313	121
95117_at	16004	Igf2r	insulin-like growth factor 2 receptor	107.891	71.5219	54.8174	59.892	73.0037	17.7955	12.8762	23.4711	23.0087	23.1618	22.1121	22.0275	71.7213	16.9366		1.50329e-05	3.71321		0.0519473	2.38561		0.251952	0.667587	122
101959_r_at	664889 /// 672007 /// 674691	LOC664889 /// LOC672007 /// LOC674691	similar to Transcription factor Dp-1 (E2F dimerization partner 1) (DRTF1-polypeptide 1) /// similar to Transcription factor Dp-1 (E2F dimerization partner 1) (DRTF1-polypeptide 1) /// similar to Transcription factor Dp-1 (E2F dimerization partner 1) (DRTF1-polypeptide 1)	545.958	585.071	358.054	188.403	204.657	33.8996	19.6357	26.9921	32.125	26.2813	46.2548	51.9482	52.3023	32.5965		4.61767e-06	11.7073		0.000948959	7.58226		0.0846231	0.668755	123
104288_at	99375	Cul4a	cullin 4A	228.544	285.05	222.322	156.417	157.498	31.91	22.8566	33.4467	40.3966	26.1067	43.8137	39.4678	30.5722	28.9798		7.92493e-07	6.51155		3.73568e-05	6.25074		0.93532	0.986533	124
101958_f_at	664889 /// 672007 /// 674691	LOC664889 /// LOC672007 /// LOC674691	similar to Transcription factor Dp-1 (E2F dimerization partner 1) (DRTF1-polypeptide 1) /// similar to Transcription factor Dp-1 (E2F dimerization partner 1) (DRTF1-polypeptide 1) /// similar to Transcription factor Dp-1 (E2F dimerization partner 1) (DRTF1-polypeptide 1)	492.143	472.136	279.204	156.417	177.069	36.5062	36.5062	35.0598	40.9466	28.2843	45.9422	36.0774	36.3213	38.8553		8.54845e-06	7.85893		0.000702527	7.61996		0.94551	0.993049	125
96545_s_at	234069	Pcid2	PCI domain containing 2	137.239	168.73	95.3532	71.5219	40.9466	6.20537	3.62079	4.94493	3.51403	4.22657	3.75108	8.31162	2.44454	4.91262		4.73325e-07	27.7612		0.000400158	19.7576		0.774895	0.923737	126
96546_r_at	234069	Pcid2	PCI domain containing 2	513	671.921	465.65	316.173	250	62.3929	75.028	59.4852	59.4852	51.2134	59.4852	57.9887	61.2364	61.6552		1.12732e-06	6.96601		0.000174669	6.9273		0.911862	1.0086	127
160089_at	16783	Lamp1	lysosomal membrane glycoprotein 1	1324.37	1399.83	1429.22	1210.34	990.119	334.144	334.144	370.646	336.461	262.379	355.588	248.618	181.014	207.782		4.91459e-08	3.8229		3.72498e-06	5.9805		0.00196913	1.56791	128
97930_f_at	12476	Cd151	CD151 antigen	226.972	208.937	233.325	174.645	182.019	125.5	116.36	124.64	128.116	122.095	125.5	128.837	103.415	151.967		7.18674e-06	1.65366		0.00538442	1.61109		0.770913	0.97735	129
99067_at	14456	Gas6	growth arrest specific 6	370.646	856.13	862.078	635.73	338.794	87.2229	80.8932	65.8934	51.9143	42.0696	52.2685	33.0585	12.6628	17.6019		3.45797e-06	9.40004		5.78997e-05	29.1694		0.0025277	3.15033	130
101398_at	20911	Stxbp2	syntaxin binding protein 2	136.298	243.191	196.361	148.033	61.5477	26.4572	15.3204	23.3159	15.0257	15.42	18.7531	25.6004	9.49588	25.7711		1.22309e-05	8.07055		0.00205472	7.74416		0.977784	1.00756	131
103522_at	24052	Sgcd	sarcoglycan, delta (dystrophin-associated glycoprotein)	4.89062	7.1475	6.31474	6.50217	5.22807	3.96905	3.42839	3.9897	3.42839	3.86791	3.39496	4.65896	4.48268	4.02369		8.2896e-05	1.85446		0.0215031	1.3601		0.0150753	0.83792	132
101006_at	110460	Acat2	acetyl-Coenzyme A acetyltransferase 2	28.2843	27.9087	23.7848	17.7955	19.2522	13.4666	9.28212	14.3614	14.5479	13.5533	14.6422	14.3766	11.2648	9.26809		0.00100378	1.81043		0.00429984	2.00856		0.332512	1.14896	133
102103_f_at	30926	Txnl2	thioredoxin-like 2	226.972	236.568	169.897	139.141	184.546	110.896	94.0542	104.25	126.366	122.095	117.97	154.082	156.218	130.635		0.000622971	1.68296		0.117836	1.28259		0.00945608	0.764829	134
98630_at	18194	Nsdhl	NAD(P) dependent steroid dehydrogenase-like	16.7797	21.5348	23.1618	12.9588	16.3482	8.67411	7.02099	9.51496	7.23332	8.31065	11.0561	15.7602	10.3734	10.2431		0.000190157	2.22839		0.0587625	1.49661		0.0472796	0.718283	135
101651_at	12804	Cntfr	ciliary neurotrophic factor receptor	13.5533	19.3792	15.1232	13.042	16.1369	5.16986	5.16986	7.40856	7.54322	7.9644	8.31065	10.9304	9.05586	10.3918		8.40879e-05	2.47255		0.00668741	1.51479		0.0216629	0.673627	136
103855_at	18810	Plec1	plectin 1	45.3235	70.0706	60.3016	50.8665	42.3553	26.4572	22.5557	24.9176	27.1729	33	30.446	58.5271	46.7603	64.8328		0.000124284	1.9784		0.681654	0.940653		0.000208116	0.484252	137
101488_r_at	17069	Ly6e	lymphocyte antigen 6 complex, locus E	5.19887	7.63456	4.73213	6.31474	4.5801	3.2974	3.31338	3.17347	3.80889	3.12874	3.88786	3.58628	4.32216	4.81373		0.000508335	1.88775		0.0950061	1.32654		0.0349573	0.812893	138
102845_at	67399	Pdlim7	PDZ and LIM domain 7	46.8866	55.5686	22.4068	22.5557	15.3204	7.72717	11.0561	12.6318	14.8326	14.2691	14.0864	6.04399	21.6252	11.9185		0.0063886	2.49839		0.0736094	2.49338		0.872497	1.04813	139
101631_at	20666	Sox11	SRY-box containing gene 11	13.6407	18.3878	11.6295	8.51618	8.21	3.53151	4.70635	4.43426	4.34035	5.25748	3.56685	6.65568	6.45902	5.87361		9.02593e-05	3.22657		0.0250267	1.82452		0.00476985	0.674405	140
100492_at	11772	Ap2a2	adaptor protein complex AP-2, alpha 2 subunit	130.787	124.64	65.4452	65.4452	42.0696	23.0087	41.2244	28.2843	27.1729	47.5271	28.6652	17.3048	14.6233	50.6786		0.00344098	2.52567		0.0244526	3.34383		0.356681	1.34946	141
93198_at	12986	Csf3r	colony stimulating factor 3 receptor (granulocyte)	8.78124	8.51618	5.85678	7.32033	5.56305	3.82843	5.16986	4.22657	4.41054	5.14106	4.03143	5.46072	3.11567	5.82241		0.00122121	1.76745		0.0677795	1.53094		0.789712	0.959284	142
97565_r_at	21781 /// 664889 /// 672007 /// 674691	Tfdp1 /// LOC664889 /// LOC672007 /// LOC674691	transcription factor Dp 1 /// similar to Transcription factor Dp-1 (E2F dimerization partner 1) (DRTF1-polypeptide 1) /// similar to Transcription factor Dp-1 (E2F dimerization partner 1) (DRTF1-polypeptide 1) /// similar to Transcription factor Dp-1 (E2F dimerization partner 1) (DRTF1-polypeptide 1)	49.8403	28.0958	8.1602	7.32033	5.75683	2.97247	2	2	3.18859	2.10957	2	4.09848	4.09848	4.09848		0.000673139	9.49609		0.0768341	3.34122		0.00341364	0.568474	143
101993_at	21923	Tnc	tenascin C	353.139	169.897	55.5686	49.8403	49.5029	23.9433	24.5883	14.5479	19.8959	27.7228	13.6407	48.5344	20.0519	54.1071		0.00256605	4.99794		0.155289	2.56575		0.0533736	0.534201	144
162362_f_at	21923	Tnc	tenascin C	124.64	32.125	12.7127	19.6357	17.5642	5.34694	5.08405	5.40762	6.81589	8.51618	5.69134	27.0401	25.806	8.31117		0.00190776	5.34306		0.486766	1.56466		0.00578778	0.336192	145
103549_at	18008	Nes	nestin	40.3966	31.4844	11.4831	14.0864	13.7286	10.8492	7.86852	8.46426	7.6807	10.0005	9.9383	15.0963	9.68423	20.4428		0.00914907	2.28416		0.445419	1.35423		0.0265737	0.628699	146
94313_at	20630	Snrpc	U1 small nuclear ribonucleoprotein C	60.7141	61.5477	43.8137	39.5859	40.1245	33.6724	26.8125	28.2843	28.6652	34.5909	30.0406	37.6612	20.6513	37.6612		0.00115327	1.61515		0.0634653	1.56351		0.893433	0.980133	147
160424_f_at	110196 /// 544723	Fdps /// LOC544723	farnesyl diphosphate synthetase /// similar to farnesyl diphosphate synthetase	110.137	84.8652	46.8866	44.1115	42.3553	21.393	18.5087	24.4254	15.2215	14.3614	16.7797	27.2165	11.429	18.4173		0.000176212	3.48059		0.0086768	3.38802		0.951195	1.01305	148
97529_at	11752	Anxa8	annexin A8	24.7524	25.9333	14.0864	17.1113	16.8895	11.0561	11.0561	10.3827	9.63383	8.1602	10.0631	11.0027	13.8462	14.3002		0.000352692	2.0195		0.0589901	1.48153		0.0203253	0.771909	149
99098_at	110196	Fdps	farnesyl diphosphate synthetase	118.784	95.3532	43.2243	45.0173	30.6508	19.507	22.259	19.7654	12.3924	17.7955	12.4716	23.932	7.46646	21.2375		0.000928538	3.59585		0.0232566	3.73993		0.780631	1.08584	150
103005_s_at	12505	Cd44	CD44 antigen	46.2548	40.3966	27.3549	35.5353	21.5348	20.8353	19.6357	19.8959	15.2215	20.8353	15.42	24.6348	6.03678	32.8268		0.00256575	1.82935		0.167476	1.94509		0.815893	1.08926	151
93988_at	26444	Psma7	proteasome (prosome, macropain) subunit, alpha type 7	174.645	151.123	101.427	115.563	101.427	84.8652	83.1393	92.7731	73.0037	84.2859	78.7085	89.5372	33.2086	82.4741		0.00317773	1.52838		0.0440418	2.00816		0.235559	1.31924	152
93921_at	224727	Bat3	HLA-B-associated transcript 3	40.1245	35.5353	22.7057	18.1484	18.7531	13.1257	17.5642	13.8171	12.7942	15.3204	15.3204	13.3373	20.8268	14.4161		0.00566402	1.81043		0.0944031	1.61279		0.477036	0.917504	153
100565_at	231914 /// 26384 /// 667410	Gnpda1 /// LOC231914 /// EG667410	glucosamine-6-phosphate deaminase 1 /// similar to Glucosamine-6-phosphate isomerase (Glucosamine-6-phosphate deaminase) (GNPDA) (GlcN6P deaminase) (Oscillin) /// predicted gene, EG667410	32.779	34.3589	21.6776	17	15.3204	12.7127	14.6422	13.9063	12.4716	13.2101	12.9588	14.1091	12.7279	10.7858		0.00547637	1.78015		0.0365614	1.84065		0.336648	1.06669	154
103606_r_at	56470	Rgs19	regulator of G-protein signaling 19	68.1819	67.257	46.2548	33	37.5044	37.2523	28.0958	26.6342	29.6408	25.0839	25.9333	35.7288	22.3725	36.954		0.00618663	1.71753		0.10094	1.56207		0.572589	0.922426	155
100057_at	67711	Nsmce1	non-SMC element 1 homolog (S. cerevisiae)	56.7152	47.8507	33.2226	27.3549	28.4741	24.9176	26.4572	20.5622	24.1029	21.9663	21.393	26.9716	23.1249	25.3929		0.0074556	1.62864		0.0936417	1.47707		0.251325	0.921446	156
95423_at	12304	Pdia4	protein disulfide isomerase associated 4	71.0348	81.4489	63.6829	55.9482	46.2548	39.3193	43.5179	39.5859	48.8352	37.5044	42.9326	28.0927	44.7123	32.7764		0.00259321	1.50733		0.0110645	1.80997		0.114609	1.21025	157
94407_at	72727	B3gat3	beta-1,3-glucuronyltransferase 3 (glucuronosyltransferase I)	11.5561	11.9283	9	7.9644	8.01285	6.50217	7.1475	6.85634	7.36429	5.50023	6.81589	7.67447	5.89986	6.03977		0.00346416	1.50559		0.0264726	1.47032		0.75337	1.02743	158
102413_at	109594	Lmo1	LIM domain only 1	29.0514	37.7583	32.125	20.2929	13.8171	13.7286	14.6422	12.0809	12.7942	14.737	13.2101	8.15091	13.5605	15.3329		0.00469898	1.91941		0.0373573	2.10178		0.388088	1.13216	159
102879_s_at	14129	Fcgr1	Fc receptor, IgG, high affinity I	41.2244	55.1917	37.2523	26.2813	21.2521	19.7654	19.6357	18.0299	13.9063	19.3792	23.0087	16.231	29.8077	19.879		0.00603399	1.87341		0.115573	1.61197		0.438506	0.88147	160
93561_at	66098	Chchd6	coiled-coil-helix-coiled-coil-helix domain containing 6	10.7136	13.1257	8.83536	8.78124	6.31474	5.69134	4.91768	7.32033	5.25748	4.18215	5.22807	4.83804	4.07654	4.21144		0.00304829	1.90176		0.00393409	2.12736		0.120147	1.22708	161
96779_f_at	66423	2410022L05Rik	RIKEN cDNA 2410022L05 gene	25.4201	15.3204	12.0809	10.0005	11.6295	8.56846	5.02782	8.31065	8.6211	5.16986	7.49802	6.00849	6.11567	3.5118		0.00464259	2.17096		0.00705193	2.78001		0.131447	1.38911	162
96029_at	75062	Sf3a3	splicing factor 3a, subunit 3	36.7532	35.5353	19.6357	25.0839	26.9921	19.6357	13.996	18.2677	19.3792	13.8171	17.6795	28.3695	11.3172	20.4628		0.00326514	1.69466		0.157572	1.49764		0.63406	0.905332	163
96269_at	319554	Idi1	isopentenyl-diphosphate delta isomerase	29.84	28.8576	26.4572	25.59	27.5382	18.0299	13.6407	18.7531	19.1261	12.8762	19.2522	21.0623	23.116	12.8924		0.000277914	1.69427		0.0260875	1.49694		0.56167	0.90653	164
162446_at	231600	Chfr	checkpoint with forkhead and ring finger domains	4.07375	4.83706	3.34567	3.88786	4.29436	3.26577	2.45397	3.07053	2.91853	2.6245	3.01391	2.77471	3.97321	2.52822		0.00114904	1.62977		0.0645098	1.33847		0.650676	0.94917	165
160369_at	74754	Dhcr24	24-dehydrocholesterol reductase	35.2968	13.996	14.1775	12.7127	13.3805	10.3827	10.4479	8.78124	8.01285	6.93809	5.46915	15.2779	8.21721	14.607		0.00737767	2.16095		0.358395	1.34099		0.0782427	0.664544	166
100127_at	12904	Crabp2	cellular retinoic acid binding protein II	24.4254	7.86852	7.72717	10.6465	7.9163	5.43828	3.73208	6.02805	5.72397	5.19887	3.88786	10.0464	4.11751	6.55989		0.00597305	2.40549		0.218106	1.61553		0.228414	0.759691	167
96236_at	69957	Cdc16	CDC16 cell division cycle 16 homolog (S. cerevisiae)	114.772	77.1093	79.7932	62.8199	56.7152	44.7133	34.1285	43.5179	49.1679	36.5062	32.5594	42.2396	34.0339	44.2904		0.000843777	1.93768		0.00977278	1.90032		0.950273	0.99276	168
95150_at	67220	Plekho1	pleckstrin homology domain containing, family O member 1	13.9063	7.9644	8.72749	6.1337	7.27667	6.16941	3.53151	4.75809	4.68075	3.96905	4.50642	7.16204	4.98003	3.73048		0.00223676	2.10916		0.0701841	1.65566		0.500664	0.887975	169
97519_at	20750	Spp1	secreted phosphoprotein 1	725.077	255.232	231.72	520.147	320.573	24.1029	38.7918	20.9733	13.295	23.7848	52.9842	253.478	137.26	220.8		9.04599e-06	14.7502		0.0946295	1.88671		0.0003619	0.133129	170
102330_at	11629	Aif1	allograft inflammatory factor 1	24.9176	16.8895	19.7654	15.723	12.4716	6.09824	6.50217	6.61778	4.36359	8.6211	7.77396	9.01323	2.89103	5.31944		0.000110788	2.99661		0.00527407	3.37726		0.398462	1.25962	171
96065_at	17035	Lxn	latexin	25.2515	18.0299	14.6422	16.5625	21.8215	7.23332	7.49802	8.1602	6.93809	12.0043	10.3827	20.9222	8.1839	14.4413		0.000209753	2.38392		0.209095	1.3974		0.0761831	0.630117	172
93550_at	13008	Csrp2	cysteine and glycine-rich protein 2	77.1093	59.0812	50.5221	62.3929	43.5179	20.4271	23.0087	23.9433	20.8353	36.0174	32.779	35.8232	23.5001	30.0796		0.000253515	2.30218		0.00526076	1.95584		0.421552	0.869354	173
102337_s_at	14130	Fcgr2b	Fc receptor, IgG, low affinity IIb	16.1369	7.9644	7.19026	9.63383	6.6962	3.88786	3.21914	4.41054	3.15846	4.78423	5.37717	6.75155	4.62924	2.94064		0.00108764	2.62503		0.0449123	1.9981		0.619561	0.899868	174
93261_at	19141	Lgmn	legumain	122.938	42.3553	55.5686	54.4456	49.5029	23.4711	18.5087	28.6652	21.9663	37.7583	36.5062	33.9012	24.7516	14.7338		0.00416388	2.28205		0.0202079	2.59632		0.54045	1.1624	175
98440_at	67103	Ltb4dh	leukotriene B4 12-hydroxydehydrogenase	33.8996	13.4666	12.0809	15.1232	13.2101	8.78124	6.50217	8.88986	7.54322	8.51618	11.6295	11.7917	8.44438	13.0687		0.00759046	2.01531		0.195663	1.48011		0.127628	0.779267	176
92877_at	21810	Tgfbi	transforming growth factor, beta induced	68.1819	43.5179	33.8996	41.7859	38.014	24.4254	15.8254	19.8959	20.8353	25.9333	30.2426	45.8457	38.9394	27.0253		0.00148318	1.99908		0.385116	1.20102		0.0243922	0.61478	177
97888_at	233575	Frag1	FGF receptor activating protein 1	17.5642	15.0257	10.3827	14.2691	11.3388	8.72749	6.93809	7.63456	7.45313	7.72717	9.75435	7.49386	6.56229	6.52322		0.000619706	1.78344		0.00214634	1.96761		0.0924992	1.16682	178
100308_at	12837	Col8a1	procollagen, type VIII, alpha 1	285.05	55.5686	36.261	26.9921	25.59	7.77396	4.63008	6.65685	4.91768	8.94474	14.8326	21.2204	14.8043	16.1079		0.0014397	8.17376		0.111417	3.05473		0.0151741	0.427511	179
96336_at	67092	Gatm	glycine amidinotransferase (L-arginine:glycine amidinotransferase)	99.36	61.1295	47.5271	53.7098	49.1679	26.6342	29.6408	31.4844	31.4844	36.261	40.3966	27.8394	51.4288	32.0442		0.00159153	1.87384		0.0626873	1.66938		0.521869	0.903676	180
97820_at	14635	Galk1	galactokinase 1	32.125	14.9288	13.5533	11.8528	9.69388	8.21	6.73582	6.35171	6.85634	9.63383	9.1681	8.45957	5.06755	6.06516		0.00834037	2.06671		0.0274621	2.34234		0.224823	1.21051	181
94891_s_at	17256	Mea1	male enhanced antigen 1	90.8845	66.7993	56.3304	55.1917	47.8507	44.1115	41.7859	33.4467	38.014	38.5307	49.8403	39.0772	55.2001	48.1912		0.00580304	1.53439		0.145935	1.31485		0.207827	0.864173	182
95696_at	30926 /// 620016	Txnl2 /// LOC620016	thioredoxin-like 2 /// similar to thioredoxin-like 2	99.36	71.5219	52.6251	54.8174	54.8174	33.4467	21.5348	34.5909	37.5044	37.7583	42.3553	55.5705	40.1201	38.7869		0.00217391	1.93858		0.0819193	1.46051		0.136582	0.764621	183
101961_at	12237	Bub3	budding uninhibited by benzimidazoles 3 homolog (S. cerevisiae)	144.013	98.0059	83.7106	80.3413	83.7106	59.892	42.0696	62.3929	56.7152	60.7141	67.257	87.5854	65.7189	58.5261		0.00252802	1.67056		0.109561	1.37259		0.174251	0.827388	184
160402_at	67673	Tceb2	transcription elongation factor B (SIII), polypeptide 2	239.856	177.069	178.294	145.007	168.73	135.364	101.427	107.153	113.986	135.364	129	173.929	63.4718	178.789		0.00181893	1.50316		0.236523	1.42933		0.845432	0.953534	185
103571_at	16988	Lst1	leukocyte specific transcript 1	41.5042	37.2523	33.8996	30.2426	29.0514	20.8353	19.3792	13.042	15.42	13.6407	22.1121	19.6767	24.0007	15.4448		0.000253075	2.06527		0.00451576	1.75789		0.442553	0.878723	186
93427_at	338367	Myo1d	myosin ID	18.8766	10.1896	10.9866	10.9866	10.8492	8.06162	6.16941	6.06303	6.73582	5.46915	8.31065	9.62365	6.26937	18.9644		0.00120916	1.92741		0.634965	1.15011		0.0999372	0.64276	187
160571_at	15926	Idh1	isocitrate dehydrogenase 1 (NADP+), soluble	41.5042	27.7228	23.3159	19.3792	14.2691	12.7942	12.5514	11.0561	15.0257	9.81524	15.2215	11.979	14.473	12.783		0.00617163	1.95161		0.0484698	1.81492		0.757718	0.965781	188
94266_at	353502	Hcfc1r1	host cell factor C1 regulator 1 (XPO1-dependent)	156.417	98.0059	102.125	83.1393	78.7085	65.8934	59.892	56.3304	72.5064	50.8665	68.6492	57.5857	49.5867	60.8104		0.00363325	1.63316		0.0125381	1.80114		0.279864	1.10964	189
103421_at	20321 /// 635993	Frrs1 /// LOC635993	ferric-chelate reductase 1 /// similar to stromal cell derived factor receptor 2	17.3362	8.83536	7.63456	8.72749	12.7942	4.45815	4.55537	5.28709	6.61778	5.37717	8.78124	6.89451	10.359	8.11988		0.00665396	2.04391		0.32466	1.26488		0.0602773	0.681025	190
98959_at	619602 /// 76890	0610016J10Rik /// LOC619602	RIKEN cDNA 0610016J10 gene /// hypothetical LOC619602	55.5686	43.5179	38.014	33.4467	48.8352	26.8125	22.259	24.5883	34.1285	28.4741	35.2968	39.1605	33.0862	42.7604		0.00489735	1.55079		0.379556	1.13273		0.0390739	0.739832	191
103861_s_at	28018	D7Wsu128e	DNA segment, Chr 7, Wayne State University 128, expressed	49.1679	25.4201	29.6408	31.91	37.0019	19.7654	14.4543	17.9123	19.0009	23.3159	19.8959	21.4617	9.39381	23.7097		0.0010865	1.83231		0.0374911	2.0031		0.612415	1.12003	192
92775_at	230721	Pabpc4	poly A binding protein, cytoplasmic 4	67.257	41.2244	42.6429	56.7152	63.6829	31.91	28.2843	30.8571	39.8542	36.261	35.2968	54.6625	74.2961	66.1514		0.00195026	1.6051		0.246748	0.824823		0.000225179	0.519614	193
101064_at	53317	Plrg1	pleiotropic regulator 1, PRL1 homolog (Arabidopsis)	52.2685	34.1285	31.91	36.5062	48.5048	26.9921	22.259	28.0958	24.2636	23.3159	26.6342	50.2546	61.2249	47.9209		0.00110155	1.6077		0.0949632	0.754763		2.07519e-05	0.476462	194
94931_at	67890	Ufm1	ubiquitin-fold modifier 1	31.0647	17.1113	14.737	22.5557	19.507	14.0864	13.295	14.737	10.9866	14.0864	13.8171	26.348	11.2501	21.2907		0.00874488	1.549		0.722811	1.09846		0.118	0.727443	195
100412_g_at	11568	Aebp1	AE binding protein 1	230.126	47.8507	87.2229	67.7178	57.493	27.7228	32.5594	26.4572	15.9285	42.6429	24.9176	51.1742	19.1704	54.398		0.00395752	3.09871		0.128632	2.18175		0.305819	0.72223	196
101464_at	21857	Timp1	tissue inhibitor of metalloproteinase 1	248.28	59.892	96.6704	110.137	102.125	33	47.8507	27.9087	24.5883	87.8227	29.2465	108.064	29.2934	107.325		0.00558649	2.99246		0.3407	1.57767		0.165982	0.537496	197
97925_at	27373	Csnk1e	casein kinase 1, epsilon	164.144	98.6806	128.116	139.141	72.5064	54.8174	43.2243	44.4113	23.7848	65.4452	28.6652	71.2518	21.2117	106.72		0.000979343	2.88253		0.109574	2.12964		0.490217	0.751749	198
100621_at	107702	Rnh1	ribonuclease/angiogenin inhibitor 1	127.238	100.044	102.829	117.162	95.3532	67.7178	60.3016	57.493	44.1115	77.6386	47.5271	139.314	50.6258	178.497		0.000270842	1.87471		0.998039	0.999256		0.0638804	0.53749	199
160308_at	17698	Msn	moesin	107.891	60.7141	87.8227	85.4485	63.6829	49.1679	44.4113	42.0696	32.779	70.0706	37.7583	84.7815	27.3228	124.648		0.00447621	1.79212		0.633513	1.19937		0.282829	0.676152	200
99413_at	12768	Ccr1	chemokine (C-C motif) receptor 1	14.0864	9.22491	5.25748	10.9177	7.40856	4.31728	4.89062	3.49666	2.29235	6.6962	3.46229	10.7177	3.64533	3.05486		0.00686862	2.70257		0.155887	1.80387		0.543184	0.80663	201
93717_at	20293	Ccl12	chemokine (C-C motif) ligand 12	11.5561	9.57419	8.46426	11.4831	12.7127	6.16941	7.1475	5.69134	4.38698	7.54322	5.02782	10.3758	11.1964	6.57958		0.000681833	1.97886		0.366618	1.16429		0.0318948	0.644199	202
102993_at	14594	Ggta1	glycoprotein galactosyltransferase alpha 1, 3	37.2523	28.4741	26.2813	30.0406	30.0406	21.5348	21.8215	18.5087	18.1484	23.7848	19.1261	28.8181	19.3371	17.5216		0.00037487	1.50664		0.0429897	1.41337		0.702441	0.953859	203
103016_s_at	12514	Cd68	CD68 antigen	39.8542	21.9663	39.5859	41.5042	27.9087	16.8895	25.0839	12.4716	10.3827	19.1261	15.8254	18.5139	9.31554	12.2207		0.00301507	2.15248		0.00519259	2.58694		0.366519	1.24577	204
160344_at	67963	Npc2	Niemann Pick type C2	197.72	137.239	155.343	140.102	129	107.153	124.64	79.249	73.0037	117.162	90.8845	157.28	44.2971	119.42		0.00502362	1.55653		0.168187	1.59587		0.921858	1.02921	205
98153_at	12462	Cct3	chaperonin subunit 3 (gamma)	60.3016	38.2715	38.7918	52.6251	45.6318	39.3193	28.8576	33.8996	25.0839	36.7532	23.7848	62.5711	26.3405	67.4512		0.00834716	1.52696		0.890812	0.964905		0.0961552	0.639262	206
96589_at	19218	Ptger3	prostaglandin E receptor 3 (subtype EP3)	7.23332	7.63456	4.94493	5.89056	4.03143	3.88786	2.29235	2.8025	2.47427	4.50642	3.65737	4.69837	5.38241	4.23202		0.00577207	2.23406		0.279418	1.21868		0.0477249	0.668099	207
94788_f_at	22154	Tubb5	tubulin, beta 5	295.067	303.334	250	200.466	183.278	148.033	94.7015	125.5	104.968	142.044	161.898	175.145	86.904	150.523		0.000862016	1.90528		0.0258241	1.8322		0.855584	0.965309	208
95627_at	97064	Wwtr1	WW domain containing transcription regulator 1	42.9326	36.5062	37.2523	47.2057	23.6274	17.1113	11.6295	18.1484	8.56846	18.6305	13.5533	22.5711	9.7951	29.8757		0.000443841	2.72263		0.0621632	1.94738		0.348319	0.750786	209
103833_at	15258	Hipk2	homeodomain interacting protein kinase 2	52.9842	48.1766	45.9422	49.5029	31.0647	26.2813	23.4711	24.9176	18.6305	39.5859	25.761	49.372	14.986	57.341		0.0033142	1.7699		0.482833	1.28433		0.366689	0.738514	210
95466_at	72042	Cotl1	coactosin-like 1 (Dictyostelium)	19.0009	17.7955	15.9285	20.1597	10.2535	10.0005	6.38893	7.49802	6.57897	9.11168	10.1261	8.72776	16.9916	13.3674		0.00102404	2.12923		0.282023	1.28903		0.0444684	0.647944	211
98992_at	27078	Eppb9	endothelial precursor protein B9	11.9283	15.5203	14.0864	13.042	9.1681	10.5798	7.19026	7.36429	6.02805	8.56846	8.26015	5.21555	7.09464	9.54569		0.00347676	1.6814		0.0167094	1.77597		0.522855	1.11444	212
96020_at	12260	C1qb	complement component 1, q subcomponent, beta polypeptide	179.527	87.2229	51.2134	64.5579	20.8353	20.9733	21.6776	15.1232	5.34694	25.2515	11.4831	20.1112	3.47011	8.62806		0.00645067	4.60117		0.0146286	7.58602		0.276924	1.75684	213
92223_at	12262	C1qc	complement component 1, q subcomponent, C chain	370.646	179.527	101.427	103.537	42.6429	42.3553	50.18	29.2465	10.3827	51.9143	16.5625	38.02	12.315	20.9238		0.00867721	4.48674		0.0162321	5.81399		0.533144	1.33971	214
92625_at	18103	Nme2	expressed in non-metastatic cells 2, protein	318.365	225.411	197.72	180.769	140.102	129	100.733	115.563	76.5835	150.086	110.137	174.89	47.3083	165.513		0.00414383	1.84676		0.14033	1.84328		0.994378	1.00227	215
93066_at	14824	Grn	granulin	174.645	90.2636	89.0347	74.5167	41.2244	48.5048	41.2244	41.2244	25.9333	46.2548	32.125	48.9866	16.3114	39.1814		0.00821204	2.23509		0.0460582	2.6815		0.478818	1.21649	216
101499_at	16202	Ilk	integrin linked kinase	159.683	112.43	118.784	99.36	75.5429	88.4266	61.5477	71.5219	47.2057	73.5046	49.1679	61.911	14.1173	69.0486		0.00670173	1.73829		0.0448759	2.80094		0.227317	1.62236	217
92205_at	384783	Irs2	insulin receptor substrate 2	214.783	188.403	158.586	113.986	32.5594	25.761	23.6274	16.3482	11.0561	12.0043	9.9383	11.7203	6.64262	14.0093		0.000283361	8.23252		0.00230218	11.5561		0.199837	1.49206	218
92666_at	20401	Sh3bp1	SH3-domain binding protein 1	67.257	78.7085	82.0084	69.1197	37.2523	42.9326	41.2244	41.7859	33.8996	34.8246	23.1618	33.9558	79.4059	28.7368		0.00592754	1.83783		0.213872	1.51335		0.489088	0.834134	219
95083_at	16009	Igfbp3	insulin-like growth factor binding protein 3	81.4489	70.0706	100.044	55.9482	19.2522	16.1369	13.042	11.0561	7.36429	15.5203	4.55537	12.0651	9.62833	24.1964		0.000841699	6.09658		0.018113	4.05663		0.395613	0.731605	220
160480_at	19280	Ptprs	protein tyrosine phosphatase, receptor type, S	69.5935	55.5686	70.0706	57.1028	33.4467	31.2738	28.8576	28.8576	27.5382	39.0546	21.8215	17.8221	15.649	36.2788		0.00194218	1.93009		0.011601	2.55715		0.189337	1.34689	221
101680_at	26451 /// 432798 /// 433476 /// 545487 /// 665189 /// 668899 /// 670518 /// 671583 /// 673608	Rpl27a /// EG432798 /// LOC433476 /// LOC545487 /// EG665189 /// LOC668899 /// LOC670518 /// LOC671583 /// LOC673608	ribosomal protein L27a /// predicted gene, EG432798 /// similar to ribosomal protein L27a /// similar to ribosomal protein L27a /// predicted gene, EG665189 /// similar to ribosomal protein L27a /// similar to ribosomal protein L27a /// similar to ribosomal protein L27a /// similar to 60S ribosomal protein L27a (L29)	569.1	516.561	488.751	472.136	348.291	307.555	285.05	318.365	239.856	343.509	241.518	369.626	122.613	398.83		0.000748776	1.65137		0.0968422	1.80157		0.748161	1.09246	222
101793_at	14129	Fcgr1	Fc receptor, IgG, high affinity I	16.8895	14.5479	7.32033	9.1681	8.1602	5.89056	6.16941	4.36359	5.43828	7.27667	4.07375	5.33152	4.73191	4.23653		0.00425698	2.16996		0.0117214	2.23607		0.362043	1.14368	223
94789_r_at	22154	Tubb5	tubulin, beta 5	495.559	437.549	402.707	253.476	219.275	223.861	157.498	138.187	128.116	214.783	117.97	158.152	29.9639	242.521		0.00261849	2.18202		0.0591352	3.28902		0.385923	1.51255	224
160781_r_at	54445	Unc93b1	unc-93 homolog B1 (C. elegans)	11.7034	12.0043	9.05564	7.02099	6.89708	6.6962	4.70635	5.31691	4.65533	6.6962	3.42839	6.3643	5.30588	6.10505		0.00580766	1.97201		0.0395789	1.53648		0.386493	0.865847	225
98039_at	224904	2410015M20Rik	RIKEN cDNA 2410015M20 gene	77.6386	68.1819	52.6251	47.8507	42.3553	47.8507	32.125	32.3414	34.1285	35.5353	29.2465	48.1142	19.7439	38.7429		0.00421609	1.63732		0.0768459	1.69193		0.834579	1.04494	226
93993_at	66890	Lman2	lectin, mannose-binding 2	48.8352	32.3414	24.4254	26.4572	19.1261	16.6707	19.3792	16.5625	9.45614	14.3614	10.1896	18.3868	10.0563	27.5436		0.00468754	2.14107		0.137963	1.66896		0.445215	0.811444	227
97960_at	216825	Usp22	ubiquitin specific peptidase 22	20.4271	19.2522	17.6795	17.3362	12.3924	12.4716	12.7127	12.0043	7.86852	10.7811	7.02099	11.3613	7.35068	19.0931		0.00509149	1.76011		0.148367	1.46997		0.586752	0.87404	228
94302_at	19185	Psmd4	proteasome (prosome, macropain) 26S subunit, non-ATPase, 4	195.012	197.72	120.428	139.141	120.428	117.97	96.6704	109.383	77.6386	98.6806	61.5477	150.704	41.7113	146.612		0.00823684	1.65405		0.249331	1.5489		0.850176	0.940605	229
99101_at	55944	Eif3s7	eukaryotic translation initiation factor 3, subunit 7 (zeta)	134.436	153.219	122.095	121.259	97.3358	110.896	88.4266	82.5719	59.892	95.3532	67.257	124.124	45.4789	143.408		0.00834813	1.51677		0.34613	1.33379		0.66237	0.88318	230
98129_at	19240	Tmsb10	thymosin, beta 10	601.491	614.109	585.071	468.882	408.315	285.05	285.05	222.322	223.861	383.681	295.067	348.294	219.282	386.346		0.000376516	1.90836		0.0180279	1.71149		0.540048	0.898408	231
104696_at	13034	Ctse	cathepsin E	25.59	26.1067	23.0087	18.8766	18.7531	13.8171	15.5203	10.6465	10.7136	17.1113	11.5561	34.4919	8.49849	16.9206		0.000980485	1.77113		0.425117	1.30412		0.382086	0.762546	232
98003_at	18733 /// 619608	Lilrb3 /// LOC619608	leukocyte immunoglobulin-like receptor, subfamily B (with TM and ITIM domains), member 3 /// hypothetical LOC619608	17.9123	20.2929	13.4666	12.0043	12.3137	9.51496	11.5561	7.32033	7.19026	10.1261	8.6211	12.2008	7.69276	9.93444		0.00303279	1.74917		0.0498156	1.52064		0.543276	0.913507	233
96940_at	21677	Tead2	TEA domain family member 2	20.9733	24.7524	19.0009	15.3204	14.2691	13.3805	14.1775	9.69388	8.46426	13.3805	12.3137	15.5182	16.2422	27.5712		0.00694709	1.63505		0.872096	0.968497		0.025584	0.613089	234
94691_at	---	---	---	9.75435	12.4716	10.4479	8.56846	8.4127	5.99332	7.23332	4.86375	6.06303	7.23332	5.65893	10.2064	9.27774	9.88387		0.000744408	1.72708		0.964354	1.00458		0.00144378	0.625234	235
160105_r_at	329777	Pigk	phosphatidylinositol glycan anchor biosynthesis, class K	30.6508	35.0598	24.5883	19.6357	17.1113	13.8171	18.1484	12.4716	15.9285	18.6305	13.7286	16.5513	19.1217	20.1579		0.00842329	1.64604		0.17776	1.3225		0.107729	0.824011	236
161588_r_at	13363	Dhh	desert hedgehog	7.23332	10.9177	4.29436	7.63456	7.06287	3.62079	5.22807	3.02792	2.69349	4.50642	3.90795	5.859	9.78017	6.7573		0.0052385	2.24492		0.921051	0.976739		0.00706795	0.512566	237
96033_at	20969	Sdc1	syndecan 1	15.3204	15.6213	9.81524	13.6407	15.8254	8.6211	8.11074	9.22491	6.81589	12.5514	8.11074	12.1173	5.54119	17.3311		0.00468949	1.65864		0.354798	1.31544		0.487402	0.831506	238
94045_at	11699	Ambp	alpha 1 microglobulin/bikunin	3.26577	7.63456	5.31691	4.16017	3.92817	2.38511	2.34723	3.63902	2.34723	3.05623	2.64718	5.44884	3.31841	7.06016		0.00523453	2.14008		0.762319	0.922846		0.0105061	0.5361	239
96983_at	57270	Olfr1508	olfactory receptor 1508	3.26577	5.02782	4.50642	3.32947	4.22657	2.41421	2	3.17347	2.32869	3.32947	2.27456	2.01185	2.91278	2.57603		0.0043973	1.9752		0.0127578	1.6239		0.84469	1.02881	240
92412_s_at	54141	Spag5	sperm associated antigen 5	6.50217	6.02805	3.28153	3.51403	4.5801	2.61328	2.31039	2.77769	2.51572	3.21914	2.69349	4.44543	4.49416	4.93677		0.00215618	2.13366		0.986016	0.996621		0.000104111	0.57882	241
160536_at	15461	Hras1	Harvey rat sarcoma virus oncogene 1	109.383	129.89	84.2859	70.551	82.5719	63.6829	46.2548	60.3016	54.8174	78.1717	66.3448	77.2237	61.6506	74.6292		0.00853204	1.53936		0.127179	1.31379		0.229014	0.858384	242
101875_at	21770	Ppp2r5d	protein phosphatase 2, regulatory subunit B (B56), delta isoform	5.92458	7.82108	4.70635	3.23457	4.5801	2.23114	2.89212	3.53151	2.40444	3.51403	2.91853	2.38003	2.4649	3.98399		0.00588505	2.15149		0.0492349	1.76046		0.976867	1.00473	243
98096_f_at	97484	Cog8	component of oligomeric golgi complex 8	3.25012	4.11666	3.20381	2.89212	2.75321	2	2	2.72907	2.22264	2.33793	2.29235	4.19514	3.898	2.63379		0.00162796	1.77072		0.555164	0.916031		0.00688989	0.642126	244
93886_at	54473	Tollip	toll interacting protein	14.2691	14.8326	10.0631	10.7811	10.5798	6.6962	7.6807	10.5137	6.85634	9.51496	8.88986	6.5793	13.2262	12.9728		0.00858423	1.51222		0.518314	1.14696		0.2491	0.791615	245
102115_r_at	108907	Nusap1	nucleolar and spindle associated protein 1	4.97237	5.14106	3.15846	4.29436	3.09943	2.18921	2.40444	2.55833	3.12874	3.37841	2.26576	5.3127	2.79	3.21306		0.00736392	1.88078		0.613818	1.11423		0.0913242	0.722458	246
101087_r_at	12785	Cnbp	cellular nucleic acid binding protein	14.9288	18.2677	11.5561	11.7034	10.3179	6.54044	10.5137	7.86852	10.3827	9.45614	6.54044	9.68493	12.9628	10.1189		0.00978887	1.6358		0.265519	1.20626		0.11761	0.774172	247
161865_r_at	211666	Mgst2	microsomal glutathione S-transferase 2	8.78124	12.0043	9.05564	8.67411	8.6211	4.94493	7.54322	6.54044	7.10504	8.1602	5	7.19523	6.7852	5.04965		0.008986	1.54221		0.0138111	1.49084		0.867176	1.02558	248
92700_at	12032	Bcan	brevican	7.1475	10.5798	9.22491	8.21	6.93809	5.08405	6.65685	5.46915	5.53154	7.02099	5.02782	5.83556	9.60769	10.279		0.00369669	1.54007		0.995993	0.999123		0.0370216	0.690961	249
101727_at	18037	Nfkbie	nuclear factor of kappa light polypeptide gene enhancer in B-cells inhibitor, epsilon	23.7848	27.3549	24.9176	23.3159	19.1261	15.42	21.8215	14.737	14.4543	17.6795	11.7779	18.9775	13.8001	20.5369		0.00457992	1.53581		0.0468653	1.34361		0.479175	0.895573	250
103252_at	14763	Gpr37	G protein-coupled receptor 37	5.89056	7.19026	8.26015	5.53154	8.72749	4.01049	4.41054	4.01049	3.49666	2.7411	3.42839	5.5335	7.54557	5.56575		0.000275791	2.28205		0.390776	1.13969		0.00341053	0.592272	251
100035_at	18160	Npr1	natriuretic peptide receptor 1	3.78949	4.01049	4.45815	3.12874	4.01049	2.51572	3.37841	2.43396	2.65864	2.36604	3.08493	3.05602	2.6118	2.53264		0.00247091	1.66979		0.00786214	1.41474		0.975499	0.997039	252
160473_at	56520	Nme4	expressed in non-metastatic cells 4, protein	8.51618	9.9383	10.3827	5.82323	6.1337	5.22807	6.42642	5.28709	4.65533	3.96905	4.605	5.79021	4.60252	4.0111		0.005989	1.74231		0.0282169	1.67122		0.709383	1.04773	253
161441_f_at	---	---	---	8.21	10.1261	7.9163	4.53081	7.77396	6.02805	5.19887	3	4.24901	3.96905	4.20428	4.65851	4.17211	5.18742		0.00946852	1.94127		0.042333	1.60389		0.65094	0.932096	254
92610_at	27632	Rdbp	RD RNA-binding protein	46.8866	61.5477	46.8866	33.2226	39.8542	37.5044	30.6508	25.761	33	26.1067	24.4254	31.6977	17.1088	34.8266		0.00595531	1.54935		0.0501171	1.6798		0.615434	1.09744	255
95375_r_at	68709	Cilp2	cartilage intermediate layer protein 2	8.6211	10.1261	8.31065	6.27803	8.1602	5.92458	3.77022	3.88786	5.34694	4.91768	3.11404	6.83197	10.074	5.62138		0.00123752	2.14503		0.491529	1.12591		0.0280877	0.601807	256
104527_at	19361	Rad51	RAD51 homolog (S. cerevisiae)	9.81524	11.3388	7.54322	7.6807	8.94474	7.72717	5.14106	6.16941	7.45313	5.62675	5.62675	5.58271	6.87135	3.58493		0.00581417	1.52626		0.0190667	1.73544		0.281645	1.20478	257
103225_at	69537	Dnase1l1	deoxyribonuclease 1-like 1	12.7127	12.7942	9.45614	10.6465	11.9283	7.86852	7.9163	5.92458	10.5137	6.46416	7.02099	13.13	8.91194	8.37518		0.00300886	1.61179		0.31553	1.15099		0.103694	0.753724	258
161321_i_at	11816	Apoe	apolipoprotein E	3.31338	3.67586	3.60268	3.60268	4.50642	2.17283	4.07375	2.16473	2.23971	2.18099	2.47427	3.63678	6.34514	4.7551		0.00724324	1.87905		0.112488	0.777028		0.0085491	0.517623	259
94844_at	67248	Rpl39	ribosomal protein L39	5.46915	5.43828	5.56305	6.31474	5.65893	2.68179	2.95884	4.5801	5.11246	3.04202	2.68179	4.19407	7.43639	4.47374		0.00390059	1.99446		0.532356	1.09513		0.0781577	0.653457	260
99408_at	20538	Slc6a2	solute carrier family 6 (neurotransmitter transporter, noradrenalin), member 2	6.85634	5.31691	8.4127	5.75683	5.08405	3.37841	4.94493	4.5801	4.22657	2.85318	2.61328	3.83043	7.13594	3.85441		0.00664456	1.967		0.218145	1.30737		0.258343	0.775336	261
161509_at	17390	Mmp2	matrix metallopeptidase 2	4.78423	3.14355	4.29436	3.05623	4.20428	2.33793	3.31338	3.09943	2.40444	2.46409	2	3.14235	3.49766	3.14235		0.00818063	1.82597		0.230256	1.17771		0.0764834	0.787502	262
92320_f_at	---	---	---	4.53081	6.73582	4.89062	5.65893	5.31691	3.14355	3.80889	4.605	3.75108	3.37841	2.20581	5.03884	9.48897	4.71147		0.00851298	1.85232		0.530911	0.883547		0.026594	0.558572	263
103519_at	12623	Ces1	carboxylesterase 1	3.62079	5.56305	3.53151	3.39496	3.88786	2.75321	2.87905	3.80889	2.41421	2.42405	2.33793	3.49284	1.88151	1.99681		0.00986492	1.70369		0.0341105	1.66667		0.416895	1.157	264
101294_g_at	14380 /// 14381	G6pd2 /// G6pdx	glucose-6-phosphate dehydrogenase 2 /// glucose-6-phosphate dehydrogenase X-linked	13.3805	15.1232	14.6422	14.3614	11.1965	10.5137	11.7779	11.2674	7.9163	8.06162	6.6962	14.3996	4.52105	19.1093		0.00722732	1.5533		0.495265	1.27054		0.633832	0.853017	265
103595_at	66056	Zfp524	zinc finger protein 524	6.81589	8.4127	6.31474	7.63456	8.3615	5.34694	6.02805	5.14106	5.43828	4.63008	4.05252	7.16198	13.3328	5.17855		0.00110096	1.59107		0.796776	0.943457		0.0609867	0.640665	266
162060_r_at	16882	Lig3	ligase III, DNA, ATP-dependent	4.45815	3.69447	5.14106	3.37841	6.61778	2.44393	2.69349	3.86791	2.6358	3.21914	2.72907	3.23141	10.1546	4.23716		0.00713357	1.85575		0.665541	0.873093		0.0510651	0.558962	267
101351_at	637873 /// 672790	EG637873 /// LOC672790	predicted gene, EG637873 /// similar to putative pheromone receptor (Go-VN5)	3.12874	3.73208	3.44528	2.94531	5.56305	2.47427	2.53688	3.15846	2.68179	2.47427	2.24833	2.90257	7.75262	2.69944		0.00987878	1.67327		0.815468	0.931743		0.113917	0.656635	268
98384_at	20459	Ptk6	PTK6 protein tyrosine kinase 6	3.8481	3.78949	2.60214	3.58471	3.92817	2.15669	2.21419	2.79005	2.47427	2.30134	2.91853	2.9061	3.87612	5.07731		0.00350793	1.72071		0.573703	0.911548		0.0103498	0.638391	269
94785_at	---	---	---	5.46915	5.53154	5.34694	4.81055	6.1337	2.76541	3.01391	4.18215	4.45815	3.77022	4.22657	2.55803	4.77201	4.02579		0.00372676	1.67211		0.0345319	1.48572		0.981032	1.00418	270
95283_at	12780	Abcc2	ATP-binding cassette, sub-family C (CFTR/MRP), member 2	3.58471	6.1337	4.16017	4.53081	4.83706	2.44393	3.71321	3.08493	3.63902	2.86607	3.32947	2.05617	3.97578	2.6697		0.00719559	1.66825		0.03612	1.63717		0.473649	1.12626	271
160408_at	---	---	---	6.85634	7.10504	5.59479	5.99332	6.50217	3.31338	5.22807	5.34694	4.65533	4.05252	4.75809	9.72647	3.77303	4.04373		0.00467608	1.54542		0.446288	1.20621		0.496805	0.850149	272
97208_at	23808	Ash2l	ash2 (absent, small, or homeotic)-like (Drosophila)	3.37841	2.6245	3.14355	3.77022	2.8025	3.90795	3.58471	5.82323	4.36359	3.88786	4.36359	1.97241	3.07131	2.32661		0.00879252	0.647222		0.0929425	1.29064		0.00354339	1.76663	273
92631_f_at	12315	Calm3	calmodulin 3	17.1113	9.69388	11.9283	13.5533	13.9063	18.2677	24.4254	23.9433	16.1369	15.9285	22.1121	9.38562	18.7044	14.5838		0.00717381	0.637575		0.803801	0.951111		0.0725462	1.44921	274
99010_at	26968	Islr	immunoglobulin superfamily containing leucine-rich repeat	39.3193	22.1121	35.0598	44.4113	36.261	45.0173	64.5579	49.5029	43.5179	61.9688	72.0124	33.9017	67.2745	28.0952		0.00977666	0.619567		0.577053	0.862902		0.178922	1.37658	275
97172_s_at	20928	Abcc9	ATP-binding cassette, sub-family C (CFTR/MRP), member 9	4.55537	4.70635	3.58471	4.29436	5.19887	5.85678	6.61778	7.19026	5.16986	6.24157	6.35171	8.79972	4.45533	5.66422		0.00170873	0.658688		0.111624	0.732371		0.872188	1.02479	276
161937_r_at	66743	4931406I20Rik	RIKEN cDNA 4931406I20 gene	6.16941	5.75683	5.05584	4.18215	6.24157	6.06303	10.0631	8.67411	7.77396	6.89708	7.54322	4.41428	6.84614	6.80512		0.00797923	0.655954		0.581554	0.918619		0.0986565	1.3103	277
102958_at	13592	Ebf2	early B-cell factor 2	9.81524	11.4831	10.4479	11.1261	11.4107	12.5514	13.996	15.8254	18.1484	13.9063	23.3159	10.0772	28.9297	13.8929		0.00484636	0.659602		0.146457	0.679887		0.998549	0.999539	278
95775_f_at	16623	Klk1b1	kallikrein 1-related peptidase b1	2.21419	3.11404	2.59107	2.91853	4.34035	7.58873	7.86852	13.1257	4.89062	6.65685	41.7859	2.62087	4.38887	2.85254		0.00432388	0.216184		0.690544	0.923843		0.0440812	3.15717	279
102859_at	52250	Reep1	receptor accessory protein 1	5.34694	5.11246	5.59479	4.94493	7.72717	7.9163	9.39773	8.78124	7.9644	7.49802	11.4107	6.43792	8.31627	5.92387		0.00181858	0.602069		0.205503	0.83096		0.0655214	1.28132	280
160670_at	29820	Tnfrsf19	tumor necrosis factor receptor superfamily, member 19	3.67586	2.3566	2.43396	2.42405	4.41054	8.4127	7.6807	5.62675	6.24157	3.80889	10.0005	2.00953	5.38406	2.00256		0.00222514	0.341589		0.850289	1.06007		0.0221199	2.38518	281
93408_at	---	---	Transcribed locus	7.02099	7.23332	6.1337	8.51618	7.27667	12.0809	8.88986	10.0631	12.8762	11.2674	7.72717	9.03422	16.7466	11.7912		0.00532605	0.665111		0.0124066	0.593382		0.361003	0.851334	282
95937_at	76261	0610040J01Rik	RIKEN cDNA 0610040J01 gene	8.78124	13.4666	11.3388	12.7942	10.3827	20.8353	14.6422	18.6305	17.9123	19.1261	15.5203	5.10993	10.2325	8.80348		0.000820748	0.613584		0.0891953	1.45364		0.00126926	2.28578	283
95077_at	19352	Rabggtb	RAB geranylgeranyl transferase, b subunit	10.9177	17.3362	14.3614	19.6357	12.7942	30.0406	17	30.0406	30.8571	23.6274	22.1121	15.9401	10.6612	18.8757		0.00458186	0.56854		0.982383	0.995715		0.0213281	1.69881	284
104722_at	74775	Lmbr1l	limb region 1 like	4.20428	6.06303	6.16941	8.26015	3.77022	16.5625	7.36429	14.0864	10.6465	8.67411	8.4127	6.74323	3.88469	4.56858		0.00786308	0.467812		0.657387	1.11001		0.0104875	2.12929	285
102680_g_at	17123	Madcam1	mucosal vascular addressin cell adhesion molecule 1	5.46915	7.82108	5.78991	7.63456	5.34694	10.9177	9	12.6318	10.0631	9.57419	10.2535	12.1303	6.65968	8.74812		0.000479488	0.568277		0.0876756	0.709909		0.298962	1.16148	286
160793_at	19009	Pou6f1	POU domain, class 6, transcription factor 1	5.75683	7.40856	5.62675	8.26015	5.53154	12.7127	8.72749	14.2691	10.2535	10.0631	14.5479	8.8245	6.77611	8.93544		0.000832527	0.513819		0.11835	0.792026		0.0378548	1.42361	287
103316_at	227634	Camsap1	calmodulin regulated spectrin-associated protein 1	3.51403	5.92458	5.16986	5.75683	4.50642	6.57897	6.6962	9.11168	6.93809	8.4127	6.6962	4.84212	6.1015	8.00527		0.00467967	0.609909		0.205905	0.790512		0.216354	1.18754	288
92917_at	17393	Mmp7	matrix metallopeptidase 7	5.02782	5.37717	5.65893	6.31474	4.83706	7.6807	7.86852	7.9163	7.40856	8.4127	6.6962	3.14095	4.8885	9.10777		0.000150857	0.664496		0.860022	1.04401		0.104045	1.47289	289
102613_at	223431	Tiaf2	TGF-beta1-induced anti-apoptotic factor 2	2.26576	2.44393	2.25701	3.17347	2	3.73208	3.9897	3.94854	4.24901	4.31728	2.91853	3.13527	2.69882	1.89509		0.000898559	0.489936		0.748767	0.951014		0.0147332	1.51812	290
101195_at	59310	Mylc2pl	myosin light chain 2, precursor lymphocyte-specific	2	3.15846	2.24833	3.07053	2	3.71321	4.11666	4.41054	3.67586	4.91768	2.60214	2.82591	6.19919	2.94857		0.00911589	0.503245		0.116911	0.656276		0.89586	1.02921	291
102806_g_at	26365	Ceacam1	CEA-related cell adhesion molecule 1	7.06287	17.1113	29.2465	45.3235	17.3362	86.0359	101.427	98.6806	66.7993	80.3413	25.2515	39.8967	5.98016	90.4931		0.0072659	0.264743		0.635275	0.698181		0.176272	2.51047	292
102804_at	26365 /// 26367	Ceacam1 /// Ceacam2	CEA-related cell adhesion molecule 1 /// CEA-related cell adhesion molecule 2	21.8215	51.5626	94.7015	113.206	72.5064	223.861	251.732	258.781	161.898	220.793	85.4485	141.125	36.5415	293.121		0.00741174	0.321673		0.330544	0.535244		0.329179	1.64053	293
102805_at	26365	Ceacam1	CEA-related cell adhesion molecule 1	6.27803	17.6795	32.5594	44.1115	19.1261	113.986	116.36	137.239	89.647	98.0059	30.0406	47.6332	8.2684	112.782		0.00439554	0.211931		0.448058	0.559293		0.171298	2.49889	294
96239_at	101568	Vrk3	vaccinia related kinase 3	14.6422	19.1261	18.6305	17.9123	12.0043	27.3549	29.2465	23.4711	24.1029	23.1618	18.1484	22.2898	16.3513	23.9821		0.00607498	0.661739		0.152641	0.787301		0.263243	1.16423	295
101845_s_at	114564 /// 546065 /// 621807 /// 624074 /// 665317 /// 665338 /// 665378 /// 673083 /// 673105 /// 673135 /// 673206 /// 673671 /// 673849 /// 673911 /// 673925 /// 673997	Csprs /// Sp100-rs /// LOC621807 /// EG624074 /// EG665317 /// EG665338 /// EG665378 /// LOC673083 /// LOC673105 /// LOC673135 /// LOC673206 /// LOC673671 /// LOC673849 /// LOC673911 /// LOC673925 /// LOC673997	component of Sp100-rs /// similar to component of Sp100-rs /// similar to component of Sp100-rs /// predicted gene, EG624074 /// predicted gene, EG665317 /// predicted gene, EG665338 /// predicted gene, EG665378 /// similar to component of Sp100-rs /// similar to component of Sp100-rs /// similar to component of Sp100-rs /// similar to component of Sp100-rs /// similar to component of Sp100-rs //…	4.22657	4.81055	4.22657	3.04202	2.84038	8.06162	8.6211	10.7136	4.78423	7.06287	6.89708	4.20858	2.7064	2.28299		0.00154189	0.423079		0.263185	1.26609		0.00246195	2.52088	296
93449_at	192658	Rfpl4	ret finger protein-like 4	2.98618	3.73208	2.38511	3.07053	3.15846	4.13834	5.46915	4.27161	4.4822	3.78949	3.67586	3.29177	4.11986	4.63881		0.00485592	0.62014		0.0662738	0.763274		0.533962	1.07289	297
94534_at	67834	Idh3a	isocitrate dehydrogenase 3 (NAD+) alpha	7.23332	10.9866	6.93809	7.9163	10.3827	13.3805	12.1579	17.7955	13.3805	10.0631	11.3388	8.09597	9.05445	10.2047		0.00867456	0.63728		0.664499	0.940326		0.0271945	1.41121	298
102739_s_at	20599 /// 20601	Smr1 /// Smr3	submaxillary gland androgen regulated protein 1 /// submaxillary gland androgen regulated protein 3	2.79005	4.38698	2.3566	3.28153	4.38698	6.57897	7.9644	8.83536	5.43828	4.36359	4.29436	2.54715	2.80687	4.66876		0.00863875	0.462118		0.870262	1.03713		0.0247963	1.86694	299
99629_at	13663	Ei24	etoposide induced 2.4 mRNA	18.7531	26.9921	18.5087	22.8566	18.8766	34.1285	32.779	42.9326	36.7532	27.3549	26.2813	21.5668	11.6784	19.5273		0.00217709	0.625465		0.266453	1.23231		0.0053513	1.93483	300
96534_at	22359	Vldlr	very low density lipoprotein receptor	3.37841	5.75683	3.54912	4.86375	3.51403	7.63456	9.1681	10.0631	9.63383	4.53081	7.02099	4.33032	5.39654	3.66612		0.00399415	0.460945		0.688563	0.933422		0.0219557	1.7569	301
97497_at	18128	Notch1	Notch gene homolog 1 (Drosophila)	33.4467	65.4452	45.9422	55.5686	50.8665	112.43	83.1393	91.5097	97.3358	52.9842	72.5064	42.762	43.936	34.9218		0.00861561	0.588182		0.262494	1.21642		0.003279	2.05038	302
96723_f_at	99167	Ssx2ip	synovial sarcoma, X breakpoint 2 interacting protein	19.6357	44.4113	27.7228	32.3414	43.2243	71.5219	62.3929	61.9688	77.6386	42.9326	44.4113	27.5458	19.2452	36.2838		0.00740385	0.537375		0.48752	1.19603		0.00433079	2.19106	303
94818_at	108155	Ogt	O-linked N-acetylglucosamine (GlcNAc) transferase (UDP-N-acetylglucosamine:polypeptide-N-acetylglucosaminyl transferase)	22.8566	55.1917	36.261	28.2843	45.3235	80.8932	56.3304	86.0359	125.5	47.2057	63.6829	43.4199	50.4127	40.8527		0.00863644	0.484533		0.341093	0.800121		0.0556717	1.62623	304
98982_at	21917	Tmpo	thymopoietin	29.0514	46.5696	37.2523	32.3414	38.2715	70.551	61.1295	69.5935	56.7152	51.5626	68.1819	35.9218	29.9598	48.3785		0.000227418	0.57223		0.844129	0.970127		0.00340039	1.6749	305
103810_at	22061	Trp63	transformation related protein 63	7.27667	27.7228	18.8766	11.9283	17	51.2134	38.7918	59.4852	40.1245	29.6408	38.5307	11.1513	9.15951	14.9345		0.00188591	0.340722		0.432505	1.30742		0.000140725	3.64035	306
103020_s_at	26401 /// 670493 /// 674573	Map3k1 /// LOC670493 /// LOC674573	mitogen activated protein kinase kinase kinase 1 /// similar to Mitogen-activated protein kinase kinase kinase 1 (MAPK/ERK kinase kinase 1) (MEK kinase 1) (MEKK 1) /// similar to Mitogen-activated protein kinase kinase kinase 1 (MAPK/ERK kinase kinase 1) (MEK kinase 1) (MEKK 1)	35.0598	115.563	67.7178	79.7932	61.5477	139.141	119.603	123.786	161.898	114.772	125.5	59.1739	33.2747	48.5808		0.00590239	0.511214		0.231882	1.46442		0.000106143	2.84028	307
95905_at	244886	AI118078	expressed sequence AI118078	3.65737	13.6407	8.26015	8.46426	8.3615	23.3159	22.1121	18.0299	17.7955	14.8326	13.2101	7.01032	9.62096	7.78023		0.00521018	0.397401		0.917361	0.969		0.000924612	2.21378	308
96211_at	76430	2310004I03Rik	RIKEN cDNA 2310004I03 gene	12.5514	18.7531	16.6707	13.5533	15.0257	23.6274	25.761	25.9333	24.9176	15.42	20.4271	16.1656	15.2436	17.4879		0.00705954	0.663729		0.501979	0.931213		0.0371667	1.37204	309
102800_at	14234	Foxc2	forkhead box C2	4.29436	7.06287	5.59479	3.78949	4.73213	11.4831	11.6295	10.3827	11.3388	5.37717	7.1475	9.69797	11.2894	11.7304		0.00652412	0.484645		0.00202956	0.45755		0.420147	0.845889	310
94526_at	52637	Zcd1	zinc finger, CDGSH-type domain 1	28.2843	45.3235	39.8542	27.7228	38.2715	72.0124	66.7993	83.1393	66.7993	39.0546	59.0812	28.2419	26.7699	18.9569		0.00333007	0.553249		0.0582137	1.45002		0.000969379	2.58748	311
98477_s_at	11735	Ank3	ankyrin 3, epithelial	5.59479	8.26015	6.65685	3.42839	5.89056	13.996	9.39773	13.7286	15.6213	6.38893	10.5798	4.1975	5.81543	4.36352		0.00958008	0.464151		0.393533	1.21019		0.00470414	2.34915	312
93954_at	54195	Gucy1b3	guanylate cyclase 1, soluble, beta 3	2.84038	3.39496	3.44528	2.25701	2.69349	5.16986	5.53154	4.41054	3.8481	3.07053	4.22657	2.61429	1.94895	2.81728		0.00898719	0.571965		0.239683	1.18958		0.00594205	1.76827	313
161943_at	15478	Hs3st3a1	heparan sulfate (glucosamine) 3-O-sulfotransferase 3A1	3.36199	5	3.39496	2.87905	2.65864	9.45614	10.6465	8.11074	7.72717	4.5801	8.21	4.34135	3.36317	2.50091		0.000572517	0.343409		0.931513	1.0168		0.00371497	2.37162	314
101847_at	20684	Sp100	nuclear antigen Sp100	9.63383	14.8326	13.295	8.1602	11.1965	22.1121	21.9663	26.6342	17.4498	15.8254	14.737	9.443	9.09424	8.75968		0.00370774	0.552993		0.204714	1.22775		0.000905595	2.12867	315
99856_r_at	18163	Ctnnd2	catenin (cadherin associated protein), delta 2	7.6807	8.06162	11.7779	6.9794	8.21	19.2522	21.5348	24.5883	16.0324	13.7286	10.7136	7.13145	9.96244	8.05874		0.00160394	0.462973		0.937248	1.01144		0.00776534	2.04588	316
96969_at	381776	EG381776	predicted gene, EG381776	2.28343	2.44393	3.49666	2.24833	2.44393	5.40762	5.53154	7.40856	3.9897	3.04202	3.71321	2.18369	3.20114	2.39027		0.00370009	0.426416		0.979527	0.996341		0.0239718	1.8152	317
101846_r_at	114564 /// 665317 /// 665338 /// 673925 /// 673997	Csprs /// EG665317 /// EG665338 /// LOC673925 /// LOC673997	component of Sp100-rs /// predicted gene, EG665317 /// predicted gene, EG665338 /// similar to component of Sp100-rs /// similar to component of Sp100-rs	7.58873	9.63383	9.11168	6.77572	11.5561	21.1122	26.8125	26.4572	14.2691	14.6422	14.9288	10.3704	12.1681	7.68144		0.000855707	0.432568		0.478668	0.887112		0.0137568	1.91758	318
97367_at	11640	Akap1	A kinase (PRKA) anchor protein 1	8.51618	9	12.7127	8.31065	10.9866	20.8353	17	16.1369	17.3362	9.87656	16.1369	11.7802	5.78904	8.58609		0.00595388	0.591179		0.435965	1.16769		0.0155746	1.89332	319
104255_at	225288	Fhod3	formin homology 2 domain containing 3	7.77396	9.05564	17.5642	10.2535	13.996	31.0647	27.1729	34.3589	24.4254	14.1775	38.2715	8.29602	10.6749	8.04239		0.00227982	0.392564		0.315361	1.25586		0.00149473	3.01939	320
93109_f_at	20700 /// 20701 /// 20702 /// 20703	Serpina1a /// Serpina1b /// Serpina1c /// Serpina1d	serine (or cysteine) peptidase inhibitor, clade A, member 1a /// serine (or cysteine) preptidase inhibitor, clade A, member 1b /// serine (or cysteine) peptidase inhibitor, clade A, member 1c /// serine (or cysteine) peptidase inhibitor, clade A, member 1d	13.996	13.5533	14.737	14.9288	17.3362	29.2465	31.4844	20.2929	27.7228	18.2677	16.2422	35.5796	23.3449	33.7143		0.00759355	0.626477		0.000694578	0.489199		0.188234	0.762156	321
101574_f_at	20704	Serpina1e	serine (or cysteine) peptidase inhibitor, clade A, member 1e	8.21	9.11168	9.1681	8.78124	11.3388	17.5642	21.9663	12.0809	17.9123	11.7034	11.3388	21.8457	15.4025	21.9915		0.00592552	0.594329		0.000570159	0.47548		0.190053	0.766212	322
101565_f_at	20700 /// 20701 /// 20702 /// 20703	Serpina1a /// Serpina1b /// Serpina1c /// Serpina1d	serine (or cysteine) peptidase inhibitor, clade A, member 1a /// serine (or cysteine) preptidase inhibitor, clade A, member 1b /// serine (or cysteine) peptidase inhibitor, clade A, member 1c /// serine (or cysteine) peptidase inhibitor, clade A, member 1d	17.9123	16.0324	18.7531	17	16.6707	37.5044	33.8996	24.7524	30.6508	25.0839	22.4068	31.2252	26.4098	36.9518		0.000449218	0.589951		0.000302153	0.552192		0.532423	0.914219	323
102198_at	16534	Kcnn4	potassium intermediate/small conductance calcium-activated channel, subfamily N, member 4	32.125	26.8125	33.2226	29.443	33	56.7152	68.1819	46.8866	54.0765	51.9143	38.2715	31.0238	29.6014	52.5605		0.000376422	0.586282		0.294251	0.846447		0.0717748	1.42465	324
93404_g_at	53313	Atp2a3	ATPase, Ca++ transporting, ubiquitous	15.6213	21.6776	18.6305	15.3204	21.2521	43.8137	57.1028	38.014	31.91	22.5557	21.2521	16.3518	14.6572	17.857		0.00924962	0.530466		0.303395	1.12733		0.0165183	2.07328	325
96953_at	57266	Cxcl14	chemokine (C-X-C motif) ligand 14	30.2426	18.5087	35.7755	31.2738	31.2738	74.0089	63.2499	47.5271	55.1917	33.4467	52.2685	20.3425	29.3301	26.7079		0.00429038	0.536011		0.468555	1.14183		0.0041926	2.09495	326
102721_at	380795	AI324046	expressed sequence AI324046	14.0864	10.6465	12.0809	13.3805	13.1257	39.3193	30.6508	20.2929	24.2636	14.2691	20.0273	23.0518	24.3154	9.82764		0.00429959	0.516199		0.182928	0.713721		0.350198	1.33214	327
102314_at	20528	Slc2a4	solute carrier family 2 (facilitated glucose transporter), member 4	18.0299	12.7942	12.0809	15.5203	12.6318	26.9921	32.3414	30.8571	21.6776	17.5642	17.6795	13.0585	16.2594	16.797		0.00432438	0.572627		0.496596	0.919214		0.0351027	1.55716	328
103559_at	18747	Prkaca	protein kinase, cAMP dependent, catalytic, alpha	30.2426	19.1261	24.2636	20.4271	21.393	53.7098	49.8403	43.8137	38.7918	34.3589	24.5883	18.6158	8.34018	24.1442		0.0045516	0.564743		0.187373	1.46638		0.0104245	2.54782	329
97531_at	14373	G0s2	G0/G1 switch gene 2	14.4543	6.02805	8.46426	9	9	25.59	19.1261	22.8566	16.8895	11.4831	11.7779	7.11283	8.25978	8.9089		0.00943666	0.495171		0.578584	1.11937		0.00761609	2.1296	330
103657_i_at	17765	Mtf2	metal response element binding transcription factor 2	10.1261	8.51618	9	9.11168	7.1475	13.996	13.7286	14.4543	16.8895	12.7942	9.51496	9.33701	8.50323	8.04303		0.00210527	0.624742		0.879672	1.01313		0.00715411	1.55253	331
102027_s_at	12651	Chkb	choline kinase beta	24.4254	19.3792	24.4254	26.2813	19.8959	42.9326	38.5307	42.3553	33.6724	34.5909	24.5883	30.9513	15.5474	26.71		0.00253883	0.629233		0.86462	0.96965		0.0584349	1.51614	332
95660_at	66071	Ethe1	ethylmalonic encephalopathy 1	17.9123	12.9588	14.8326	14.5479	13.042	43.8137	38.5307	40.3966	31.0647	20.8353	14.8326	13.8648	8.12222	19.7715		0.00649938	0.477421		0.614497	1.11465		0.033109	2.25666	333
97336_at	56464	Ctsf	cathepsin F	9.87656	6.20537	8.21	12.2356	4.27161	31.2738	30.446	30.6508	20.6983	16.7797	9.9383	10.4819	6.0198	11.9115		0.00373936	0.321079		0.573152	0.842021		0.0255642	2.37247	334
102097_f_at	66091	Ndufa3	NADH dehydrogenase (ubiquinone) 1 alpha subcomplex, 3	7.9644	6.1337	6.31474	7.77396	6.35171	8.4127	10.3827	10.9177	10.9866	8.11074	11.4831	8.09255	7.38058	7.51711		0.00163522	0.65444		0.208888	0.89635		0.023178	1.30062	335
160453_at	20187	Ryk	receptor-like tyrosine kinase	23.4711	17.3362	23.0087	21.6776	23.4711	28.8576	37.2523	38.2715	33.2226	25.2515	32.3414	21.6507	12.9838	22.834		0.00145125	0.661892		0.353554	1.16529		0.00816362	1.73304	336
99322_at	16535	Kcnq1	potassium voltage-gated channel, subfamily Q, member 1	4.18215	3.18859	4.29436	5.85678	4.75809	8.72749	9.63383	14.0864	14.5479	4.65533	10.4479	2.95477	4.48761	3.05024		0.00381922	0.388324		0.191106	1.27342		0.00549158	2.8287	337
96939_at	98932	Myl9	myosin, light polypeptide 9, regulatory	3.11404	2.79005	3.69447	5.05584	3.25012	5	9.11168	14.4543	11.7779	4.70635	8.01285	4.20138	5.07938	4.93693		0.0034838	0.351436		0.0814261	0.741679		0.0852862	1.72503	338
94412_at	12566	Cdk2	cyclin-dependent kinase 2	28.6652	22.4068	27.3549	33	27.5382	42.0696	49.5029	44.4113	50.8665	29.6408	35.7755	24.1976	32.9153	32.9153		0.00471588	0.659144		0.530856	0.928514		0.0507414	1.39148	339
161807_i_at	223754	Tbc1d22a	TBC1 domain family, member 22a	2.81504	2.31039	2.45397	2.7411	2.59107	3.73208	4.5801	3.8481	3.62079	2.87905	3.04202	2.59	2.43337	2.87708		0.0026563	0.614293		0.752064	0.980398		0.02246	1.36059	340
97511_at	23945	Mgll	monoglyceride lipase	48.1766	37.2523	45.6318	54.8174	49.1679	87.8227	100.733	87.8227	89.0347	55.1917	55.1917	29.4123	46.5089	26.9657		0.00420516	0.59957		0.0653091	1.40113		0.00333084	2.31734	341
160998_at	52076	Tmem38b	transmembrane protein 38B	45.3235	38.7918	38.014	43.8137	38.014	63.6829	71.0348	69.5935	83.7106	50.8665	52.9842	35.3927	39.16	40.7801		0.000728917	0.626332		0.363296	1.05985		0.00297091	1.67688	342
160967_at	94279	Sfxn2	sideroflexin 2	9.11168	8.21	8.78124	9.39773	8.3615	13.9063	12.5514	13.9063	14.5479	10.3179	11.4107	8.55571	10.7289	9.33708		0.000268284	0.664804		0.218405	0.922331		0.015542	1.33494	343
103905_at	76459	Car12	carbonic anyhydrase 12	24.1029	36.0174	23.1618	40.9466	21.6776	443.643	485.382	456.087	573.051	75.028	130.787	7.28863	12.0521	9.70244		0.00024565	0.0953251		0.0016665	2.97477		0.000296884	30.2107	344
97242_at	66060	0610010O12Rik	RIKEN cDNA 0610010O12 gene	60.3016	64.5579	42.6429	73.5046	76.0614	105.691	135.364	141.07	139.141	88.4266	80.8932	93.6636	83.9379	131.134		0.0027384	0.5493		0.0283011	0.615327		0.554646	1.11192	345
97871_at	50527	Ero1l	ERO1-like (S. cerevisiae)	41.2244	36.0174	39.0546	46.5696	49.8403	76.5835	89.0347	104.25	91.5097	59.0812	50.8665	63.0043	38.3731	67.9187		0.00185716	0.548793		0.139782	0.771511		0.147781	1.3912	346
104141_at	28075	D15Wsu75e	DNA segment, Chr 15, Wayne State University 75, expressed	16.2422	16.0324	16.2422	25.0839	23.7848	39.8542	46.5696	53.3457	36.5062	29.0514	23.3159	24.7319	13.8378	28.0902		0.0032236	0.506044		0.621138	0.896954		0.0502268	1.72657	347
93001_at	20474	Six4	sine oculis-related homeobox 4 homolog (Drosophila)	8.51618	6.20537	8.31065	8.67411	7.49802	12.1579	14.9288	12.3924	21.8215	11.0561	10.1896	7.96162	8.26169	8.16027		0.00303836	0.552227		0.621535	0.957721		0.0199634	1.63627	348
97456_at	433256	Acsl5	acyl-CoA synthetase long-chain family member 5	34.3589	32.779	36.261	32.779	44.7133	59.892	49.1679	53.3457	65.8934	44.7133	51.2134	55.1302	33.8539	55.5068		0.000849139	0.664036		0.108557	0.764962		0.363174	1.14118	349
98530_at	14455	Gas5	growth arrest specific 5	17.3362	16.6707	17.4498	16.8895	21.393	33.8996	24.7524	27.1729	38.5307	21.5348	24.5883	34.4374	20.3253	31.3422		0.00243427	0.628942		0.0151098	0.63834		0.974133	0.994348	350
99604_at	69104	40607	membrane-associated ring finger (C3HC4) 5	48.8352	51.9143	56.7152	59.4852	59.0812	97.3358	70.551	87.8227	130.787	68.6492	82.0084	82.6816	39.5174	57.4988		0.00265215	0.626043		0.816729	0.961089		0.0717266	1.52506	351
101484_at	17966	Nbr1	neighbor of Brca1 gene 1	47.8507	36.261	47.8507	44.1115	42.9326	70.0706	58.68	72.5064	85.4485	52.2685	59.0812	46.1956	33.8471	50.1186		0.00173367	0.660669		0.874111	1.01844		0.0148003	1.52965	352
97472_at	20524	Slc25a17	solute carrier family 25 (mitochondrial carrier, peroxisomal membrane protein), member 17	45.9422	37.7583	52.6251	46.2548	58.68	87.8227	77.6386	107.153	135.364	61.1295	69.5935	63.9939	67.6077	57.7351		0.00293494	0.546263		0.0376557	0.757917		0.11549	1.3745	353
95457_at	242291	Impad1	inositol monophosphatase domain containing 1	44.1115	27.1729	33.2226	28.8576	39.0546	74.0089	61.1295	86.0359	102.125	41.7859	48.5048	34.9319	37.3799	35.8908		0.00422998	0.50874		0.633829	0.940725		0.0218699	1.82283	354
102781_at	56036	Ccnl2	cyclin L2	72.5064	77.1093	83.1393	96.0095	107.153	217.767	142.044	199.088	309.687	101.427	112.43	116.029	117.634	105.394		0.00997515	0.513701		0.034613	0.764333		0.170287	1.48001	355
160316_at	51810	Hnrpu	Heterogeneous nuclear ribonucleoprotein U	13.2101	12.1579	11.8528	19.6357	18.6305	50.8665	22.1121	49.5029	77.1093	19.7654	27.9087	16.6791	11.1417	12.1142		0.00689622	0.387697		0.5143	1.12486		0.0179029	2.7857	356
160188_at	71207	Nudt4	nudix (nucleoside diphosphate linked moiety X)-type motif 4	117.97	78.1717	111.661	99.36	128.116	169.897	158.586	157.498	184.546	125.5	157.498	109.532	117.318	104.394		0.00244871	0.666495		0.720848	0.957149		0.00283254	1.43141	357
101857_at	20817	Srpk2	serine/arginine-rich protein specific kinase 2	11.1261	7.02099	11.3388	10.0005	12.5514	17.2234	17.4498	17.2234	19.6357	12.1579	13.3805	9.27693	9.21906	11.1422		0.00571421	0.614861		0.800907	1.03797		0.00433403	1.62199	358
104087_at	52717	D10Ertd641e	DNA segment, Chr 10, ERATO Doi 641, expressed	26.1067	16.5625	26.8125	28.8576	25.59	39.3193	38.2715	39.8542	39.3193	29.443	33.2226	25.9756	32.406	27.0381		0.00425931	0.660059		0.321437	0.859251		0.0232558	1.28265	359
97833_at	56421	Pfkp	phosphofructokinase, platelet	20.9733	10.5798	27.9087	28.8576	26.8125	73.5046	69.1197	89.647	97.3358	45.6318	34.1285	31.1777	6.45221	27.8136		0.00197765	0.326993		0.670504	1.22131		0.0168364	3.60784	360
103065_at	20515	Slc20a1	solute carrier family 20, member 1	73.5046	34.5909	73.5046	100.733	88.4266	358.054	383.681	462.44	468.882	126.366	124.64	52.8494	46.1372	56.9576		0.00228014	0.247815		0.278722	1.34913		0.00291222	5.38278	361
102022_at	73724	Mcee	methylmalonyl CoA epimerase	6.93809	4.68075	6.16941	9.33973	8.31065	14.4543	12.3924	16.5625	13.996	9.05564	14.0864	6.29175	5.99956	7.0972		0.00156462	0.480742		0.698594	1.06912		0.00080495	2.04806	362
160207_at	104112	Acly	ATP citrate lyase	68.1819	59.0812	86.6274	75.5429	82.5719	171.072	129	166.421	192.341	101.427	135.364	90.5074	87.459	92.3878		0.000334998	0.501388		0.0729866	0.818198		0.0106145	1.62087	363
96610_at	108664	Atp6v1h	ATPase, H+ transporting, lysosomal V1 subunit H	28.8576	21.393	30.8571	37.0019	39.0546	68.1819	57.493	72.0124	76.0614	42.0696	54.4456	40.2063	50.2992	35.6001		0.000867715	0.499654		0.108333	0.739357		0.0384423	1.455	364
92710_at	110596	Rgnef	Rho-guanine nucleotide exchange factor	11.9283	8.06162	14.9288	16.7797	17.1113	45.6318	49.1679	60.3016	68.1819	25.4201	45.0173	9.82321	14.3186	5.06591		0.000144949	0.267078		0.22095	1.48621		0.000652554	5.24381	365
97897_at	97863	C78339	expressed sequence C78339	24.5883	21.393	30.2426	30.446	32.3414	48.1766	39.0546	49.8403	57.1028	32.3414	43.2243	39.299	37.7365	43.208		0.00246719	0.612451		0.0130719	0.686667		0.44122	1.10527	366
93281_at	26611	Rcn2	reticulocalbin 2	19.8959	10.5798	21.6776	26.2813	26.8125	50.8665	42.9326	49.5029	71.0348	27.3549	44.4113	19.9622	26.5698	19.5598		0.00325765	0.422591		0.729993	0.917899		0.00680257	2.10372	367
93320_at	12894	Cpt1a	carnitine palmitoyltransferase 1a, liver	61.1295	44.7133	77.6386	77.1093	66.7993	150.086	137.239	133.514	225.411	71.0348	120.428	57.1838	53.0589	64.2108		0.00446477	0.482522		0.49401	1.10794		0.00826404	2.27793	368
98356_at	28001	D16Wsu65e	DNA segment, Chr 16, Wayne State University 65, expressed	9.33973	8.51618	16.5625	13.7286	13.8171	39.0546	38.014	38.5307	51.9143	17.3362	33.8996	10.7185	17.5707	10.3819		0.000527984	0.326314		0.854054	0.960469		0.0043608	2.77488	369
93014_at	27425	Atp5l	ATP synthase, H+ transporting, mitochondrial F0 complex, subunit g	279.204	279.204	355.588	299.172	348.291	443.643	513	513	622.668	378.413	428.565	307.129	236.252	345.407		0.00116716	0.65022		0.602225	1.06118		0.00643149	1.6302	370
96913_at	231086 /// 623031	Hadhb /// LOC623031	hydroxyacyl-Coenzyme A dehydrogenase/3-ketoacyl-Coenzyme A thiolase/enoyl-Coenzyme A hydratase (trifunctional protein), beta subunit /// similar to hydroxyacyl-Coenzyme A dehydrogenase/3-ketoacyl-Coenzyme A thiolase/enoyl-Coenzyme A hydratase (trifunctional protein), beta subunit	42.6429	35.2968	70.551	60.3016	68.1819	103.537	125.5	113.206	139.141	70.0706	83.1393	52.9134	36.4575	56.2551		0.00385442	0.514176		0.602515	1.12076		0.00345215	2.15888	371
160683_at	192287	Slc25a36	solute carrier family 25, member 36	26.8125	24.4254	49.5029	45.6318	41.7859	114.772	121.259	107.153	180.769	53.3457	55.9482	32.9598	35.9748	44.6638		0.00358585	0.368312		0.858706	0.962887		0.0142057	2.56811	372
160930_at	83493	Sacm1l	SAC1 (suppressor of actin mutations 1, homolog)-like (S. cerevisiae)	20.4271	28.8576	34.5909	33.6724	37.2523	73.0037	62.8199	65	101.427	39.3193	54.0765	48.5965	45.1005	41.5788		0.002023	0.470413		0.035653	0.673522		0.116195	1.40648	373
103573_at	18719	Pip5k1a	phosphatidylinositol-4-phosphate 5-kinase, type 1 alpha	4.91768	4.5801	6.93809	8.56846	11.3388	32.5594	24.4254	29.6408	49.1679	11.2674	16.455	9.10239	15.5803	9.68175		0.00136781	0.248101		0.110602	0.617126		0.0487286	2.20195	374
95124_i_at	56438	Rbx1	ring-box 1	39.8542	33	31.0647	25.9333	37.2523	65.4452	52.6251	66.7993	65.8934	37.7583	37.5044	40.9596	28.0941	32.1278		0.00923664	0.619997		0.953804	0.992284		0.0379986	1.58251	375
95418_at	68939	Rasl11b	RAS-like, family 11, member B	12.4716	9.51496	10.4479	10.5798	13.295	27.9087	22.1121	24.5883	28.6652	13.6407	13.042	9.36328	16.8586	7.68987		0.00509444	0.51919		0.815009	1.04773		0.0389952	1.93515	376
93538_at	56196	Ttrap	Traf and Tnf receptor associated protein	16.6707	16.6707	14.4543	12.0809	13.5533	26.9921	18.6305	23.1618	33.8996	16.7797	19.3792	15.1262	11.2459	10.9633		0.00896762	0.633025		0.18155	1.1841		0.00979775	1.82475	377
92581_at	11364	Acadm	acyl-Coenzyme A dehydrogenase, medium chain	52.2685	54.0765	37.2523	44.1115	45.3235	104.968	76.0614	85.4485	142.044	55.9482	83.7106	33.8021	49.373	22.4817		0.00237275	0.521715		0.137795	1.38007		0.00500838	2.61858	378
92927_at	14009	Etv1	ets variant gene 1	10.7811	9.1681	9.57419	11.1965	10.6465	22.8566	18.6305	20.6983	22.259	10.6465	21.2521	2.96558	5.53164	3.79644		0.00142451	0.51991		0.000537001	2.58436		0.000142915	4.74716	379
102817_at	22183	Zrsr1	zinc finger (CCCH type), RNA binding motif and serine/arginine rich 1	13.042	14.6422	11.3388	12.1579	11.3388	22.8566	22.4068	26.8125	30.8571	13.295	19.0009	10.1014	10.2954	10.9022		0.00291898	0.551335		0.0374201	1.19347		0.00408557	2.08968	380
93560_at	66204	Acyp1	acylphosphatase 1, erythrocyte (common) type	14.4543	15.9285	13.3805	11.7034	11.4831	27.1729	27.3549	28.6652	41.7859	15.723	23.3159	15.4439	24.0526	15.6472		0.00158134	0.48734		0.0660117	0.738957		0.118099	1.45939	381
92397_at	347722	Centg2	centaurin, gamma 2	16.455	17.2234	16.5625	16.8895	14.3614	36.0174	28.2843	39.8542	43.8137	19.507	32.3414	23.6521	22.4239	17.4356		0.000616479	0.489258		0.0198086	0.774934		0.0524597	1.53583	382
94967_at	226090	D19Wsu12e	DNA segment, Chr 19, Wayne State University 12, expressed	20.2929	22.5557	20.0273	22.7057	16.1369	53.7098	43.2243	49.5029	74.5167	23.7848	46.5696	14.2305	20.2957	11.2802		0.00120963	0.426909		0.084111	1.36225		0.00270882	3.10359	383
92282_at	70470	2610304G08Rik	RIKEN cDNA 2610304G08 gene	15.2215	13.2101	13.042	14.8326	13.5533	26.2813	21.8215	23.9433	29.84	14.2691	18.3878	16.6926	13.7279	14.7441		0.00527946	0.623013		0.260825	0.929275		0.0551829	1.45319	384
100574_f_at	14751	Gpi1	glucose phosphate isomerase 1	243.191	185.823	175.853	182.019	195.012	472.136	365.557	456.087	520.147	248.28	316.173	223.235	212.713	161.461		0.00079332	0.506394		0.920736	0.989009		0.00769626	1.94821	385
104263_at	100177	Zmym6	zinc finger, MYM-type 6	6.35171	4.75809	4.22657	5.31691	4.16017	17.6795	10.2535	18.1484	21.9663	5.37717	12.4716	7.29288	5.04809	3.64464		0.00270297	0.327523		0.81593	0.95717		0.0267383	2.54102	386
101441_i_at	16439	Itpr2	inositol 1,4,5-triphosphate receptor 2	18.3878	12.6318	14.6422	18.0299	13.6407	82.5719	59.0812	102.829	130.787	25.4201	62.3929	30.2463	49.2515	15.6654		0.000298301	0.211833		0.0544412	0.535148		0.0672617	2.39994	387
102064_at	12362	Casp1	caspase 1	16.5625	13.5533	16.455	16.455	12.3924	36.7532	28.6652	46.8866	36.5062	19.7654	35.5353	21.464	5.38683	7.74044		0.000376296	0.438505		0.208509	1.55399		0.00670881	3.41325	388
101007_at	17347	Mknk2	MAP kinase-interacting serine/threonine kinase 2	45.6318	60.3016	61.9688	62.8199	50.5221	100.044	87.2229	111.661	99.36	62.3929	75.028	46.6953	65.1781	36.8509		0.00311397	0.632586		0.361279	1.15717		0.0093031	1.81736	389
93496_at	68801	Elovl5	ELOVL family member 5, elongation of long chain fatty acids (yeast)	41.7859	56.3304	62.8199	65	42.6429	122.095	95.3532	133.514	100.044	65.4452	77.6386	46.3168	31.0996	37.8052		0.00287651	0.544247		0.0710679	1.39266		0.00118173	2.5367	390
160990_r_at	192174	Rwdd4a	RWD domain containing 4A	3.90795	4.65533	6.02805	5.65893	5.72397	10.5137	7.49802	13.2101	9.45614	6.06303	7.19026	11.2318	8.83294	8.19758		0.00571066	0.537747		0.00345047	0.549568		0.702945	0.930491	391
101445_at	13433	Dnmt1	DNA methyltransferase (cytosine-5) 1	24.7524	30.446	32.3414	24.5883	31.4844	63.2499	39.8542	46.5696	54.0765	28.4741	43.2243	24.3544	26.9193	35.4566		0.00916654	0.632294		0.995382	0.999309		0.0422929	1.56084	392
101072_at	13688	Eif4ebp2	eukaryotic translation initiation factor 4E binding protein 2	55.1917	68.6492	68.6492	64.1189	62.3929	160.786	111.661	117.162	121.259	77.6386	115.563	92.9007	81.0044	94.1836		0.000478031	0.550189		0.00187094	0.713322		0.119587	1.28753	393
94410_f_at	72654	Ccdc12	coiled-coil domain containing 12	58.68	84.8652	78.1717	63.2499	69.5935	157.498	140.102	115.563	166.421	81.4489	112.43	69.2169	58.7679	76.6875		0.00190704	0.556968		0.749296	1.03615		0.00760487	1.84882	394
95406_at	67704	1810037I17Rik	RIKEN cDNA 1810037I17 gene	97.3358	117.97	108.635	120.428	129	214.783	222.322	195.012	239.856	132.599	161.898	113.987	77.1235	144.997		0.0011717	0.596806		0.741783	1.05277		0.0164413	1.7579	395
98498_at	12369	Casp7	caspase 7	15.1232	21.9663	17.2234	18.7531	21.6776	43.5179	50.18	38.5307	52.6251	22.4068	32.125	23.5939	17.7473	17.8644		0.00136887	0.475769		0.734122	0.959431		0.0120121	1.96154	396
103567_at	72313	Fryl	furry homolog-like (Drosophila)	36.5062	49.5029	46.2548	40.6706	45.9422	79.249	77.6386	83.1393	94.0542	47.8507	62.3929	35.4899	62.3079	37.7096		0.00216309	0.595979		0.980631	0.996238		0.0301522	1.65646	397
102886_at	14735	Gpc4	glypican 4	24.7524	35.5353	37.7583	33.8996	32.779	100.733	83.1393	91.5097	111.661	39.3193	66.7993	19.0025	29.8425	23.4731		0.00102006	0.41094		0.0573666	1.37619		0.0017058	3.29015	398
97997_at	20377	Sfrp1	secreted frizzled-related sequence protein 1	27.1729	47.2057	45.6318	38.2715	36.261	85.4485	99.36	100.044	91.5097	49.5029	75.5429	13.5585	18.7576	9.57986		0.000674857	0.462545		0.00167582	2.83809		4.70679e-05	6.04855	399
95144_at	56443	Arpc1a	actin related protein 2/3 complex, subunit 1A	45.3235	46.8866	43.5179	40.9466	46.8866	71.0348	74.5167	79.7932	86.0359	48.5048	56.3304	40.5602	23.5604	52.1285		0.00249172	0.651273		0.30984	1.2136		0.0186818	1.8494	400
92806_at	68559	Pdrg1	p53 and DNA damage regulated 1	23.3159	21.393	24.2636	25.4201	25.59	69.1197	57.8859	83.1393	58.2816	25.761	32.125	31.4664	23.7532	25.5616		0.00604161	0.467056		0.194934	0.895721		0.0580244	1.8786	401
99191_at	58521	Eid1	EP300 interacting inhibitor of differentiation 1	33.6724	28.4741	35.7755	39.8542	30.8571	90.2636	65.8934	87.2229	72.5064	40.9466	59.892	26.3362	27.9719	17.0072		0.000787631	0.490956		0.0381171	1.44231		0.00114965	2.89416	402
101921_at	19341	Rab4a	RAB4A, member RAS oncogene family	6.20537	5.72397	7.9644	6.89708	7.06287	23.7848	16.2422	20.0273	21.1122	8.46426	14.5479	5.95834	4.61785	4.59188		0.000578167	0.370959		0.0244078	1.34071		0.00127761	3.28647	403
160776_at	98193	Wdr42a	WD repeat domain 42A	12.3924	14.737	19.3792	21.393	17.4498	42.6429	40.1245	42.9326	49.5029	17.6795	27.3549	16.8159	19.454	16.8159		0.00467	0.46738		0.712309	0.949241		0.0228278	1.9681	404
93697_at	12418	Cbx4	chromobox homolog 4 (Drosophila Pc class)	16.1369	15.8254	21.8215	24.4254	15.723	74.0089	54.4456	64.5579	80.3413	18.5087	38.014	18.3679	32.8454	14.9856		0.0044259	0.360732		0.588203	0.885832		0.048606	2.37596	405
160064_at	53331	Stx7	syntaxin 7	32.3414	31.0647	42.3553	38.5307	40.9466	77.6386	63.2499	83.1393	69.5935	41.7859	44.7133	35.8217	35.1038	45.0928		0.00555617	0.593231		0.681116	0.956877		0.0352132	1.59573	406
100888_at	20660	Sorl1	sortilin-related receptor, LDLR class A repeats-containing	2.27456	2.41421	3.41162	2.69349	2.60214	6.61778	6.24157	6.02805	7.06287	3.09943	3.01391	2.02533	2.81478	2.51933		0.00652264	0.414756		0.481757	1.09122		0.0196689	2.07422	407
92786_at	98363	Efhd1	EF hand domain containing 1	7.9644	9.51496	8.21	8.01285	8.6211	46.2548	45.0173	39.5859	47.8507	11.9283	14.3614	11.1057	14.7775	9.77277		0.00169011	0.262005		0.0167946	0.721543		0.0488133	2.53067	408
101467_at	20203	S100b	S100 protein, beta polypeptide, neural	3.46229	2.44393	2.97247	5.19887	3.67586	69.1197	66.7993	75.028	72.0124	6.1337	10.6465	2.34379	4.24538	2.98639		0.00126785	0.073812		0.635038	1.11013		0.0099923	11.0746	409
93360_at	29858	Pmm1	phosphomannomutase 1	13.3805	9.81524	10.5137	16.7797	13.996	161.898	117.97	196.361	154.277	37.5044	26.6342	9.14312	6.40071	11.7145		0.000624355	0.129408		0.0957863	1.43494		0.00274527	10.3506	410
101883_s_at	22445 /// 22446 /// 574437 /// 630164	Xlr3a /// Xlr3b /// EG574437 /// LOC630164	X-linked lymphocyte-regulated 3A /// X-linked lymphocyte-regulated 3B /// predicted gene, EG574437 /// similar to X-LINKED LYMPHOCYTE-REGULATED PROTEIN 3A (XLR RELATED PROTEIN A12)	3.12874	3.32947	3.8481	3.23457	3.05623	76.5835	35.2968	74.0089	69.5935	14.737	6.46416	1.81074	2.84475	2.7053		0.000474637	0.0731668		0.035189	1.37476		0.0038315	13.7743	411
100605_at	22004	Tpm2	tropomyosin 2, beta	9.22491	9.75435	9.11168	8.46426	7.02099	25.2515	15.723	19.8959	16.3482	11.7034	11.1965	9.30501	7.72919	6.64758		0.00236385	0.51086		0.364425	1.10759		0.00808925	2.04913	412
98538_at	72503	2610507B11Rik	RIKEN cDNA 2610507B11 gene	29.6408	49.8403	41.5042	36.0174	31.6965	76.5835	77.6386	75.028	67.257	44.4113	42.6429	34.1261	16.6287	40.9597		0.00798326	0.591316		0.311429	1.29892		0.0159184	2.17263	413
101446_at	21987	Tpd52l1	tumor protein D52-like 1	17.5642	24.1029	19.6357	23.0087	18.5087	38.014	37.0019	46.2548	50.8665	26.1067	23.3159	12.8662	13.5443	18.7511		0.00483893	0.562399		0.0365415	1.37528		0.00329393	2.39487	414
99393_at	12160	Bmp5	bone morphogenetic protein 5	2.59107	3.78949	2.42405	2.31951	2.98618	11.4107	13.042	18.2677	18.2677	4.05252	3.05623	3.28498	5.63705	2.45035		0.00693786	0.22324		0.285761	0.77831		0.0933861	2.58554	415
103743_at	77569	3732412D22Rik	RIKEN cDNA 3732412D22 gene	5.75683	6.09824	5.50023	5.59479	4.41054	13.5533	10.2535	11.4107	14.4543	6.54044	6.31474	5.60528	6.02303	4.12451		0.00567168	0.501041		0.681789	1.04958		0.0242969	1.91178	416
94550_at	56440	Snx1	sorting nexin 1	29.0514	37.5044	34.5909	24.4254	21.6776	76.0614	65	73.0037	73.5046	33.2226	35.7755	24.8078	13.3224	47.9854		0.00782591	0.504526		0.66482	1.14794		0.0463516	2.23718	417
104440_at	53422	Ybx2	Y box protein 2	4.34035	6.06303	3.62079	2.8025	2.51572	18.8766	17.7955	21.8215	25.59	6.06303	4.89062	3.46401	25.4088	20.0459		0.00442966	0.216985		0.0564629	0.304263		0.874337	1.10157	418
96205_at	50795	Sh3bgr	SH3-binding domain glutamic acid-rich protein	9.05564	11.4107	10.6465	10.1261	7.06287	17.3362	19.1261	20.1597	25.0839	9.69388	13.295	6.41451	17.8776	7.88353		0.00925624	0.544624		0.956911	0.985768		0.0993358	1.72601	419
95478_at	26901	Deb1	differentially expressed in B16F10 1	31.4844	45.9422	31.6965	31.4844	18.0299	79.7932	84.2859	100.044	150.086	31.91	65.8934	9.24363	10.6112	8.74155		0.00706818	0.38582		0.00125125	3.20147		0.000261457	8.13026	420
102223_at	19041	Ppl	periplakin	33.4467	44.1115	38.7918	46.5696	40.3966	64.5579	68.1819	65	86.6274	48.1766	47.8507	37.9122	57.3425	59.7355		0.00448016	0.64543		0.134414	0.797852		0.258039	1.22553	421
94977_at	16438	Itpr1	inositol 1,4,5-triphosphate receptor 1	15.3204	26.1067	21.9663	27.9087	21.1122	45.6318	34.8246	42.3553	52.6251	28.2843	45.0173	23.3213	25.9453	20.4251		0.00163194	0.529854		0.75334	0.952397		0.00508499	1.75808	422
98476_at	11735	Ank3	ankyrin 3, epithelial	8.88986	19.3792	14.9288	14.0864	14.6422	31.91	26.6342	36.261	43.8137	17.4498	24.1029	15.5892	14.8921	12.7432		0.00369013	0.466086		0.878137	0.972552		0.0099116	2.00459	423
93539_at	69010	Anapc13	anaphase promoting complex subunit 13	28.6652	35.2968	30.8571	30.446	34.5909	57.8859	54.0765	66.7993	87.2229	40.9466	62.3929	38.4394	32.6932	30.5671		0.000446438	0.523526		0.461752	0.944549		0.00766939	1.77784	424
92408_at	319340	C130065N10Rik	RIKEN cDNA C130065N10 gene	5.05584	6.27803	4.73213	6.85634	5.95883	10.5137	9.11168	15.1232	22.5557	6.93809	10.0631	7.07146	5.63833	5.19851		0.00547564	0.453026		0.777366	0.966954		0.0359641	1.93876	425
94374_at	73447	Wdr13	WD repeat domain 13	15.6213	21.1122	25.59	22.8566	22.4068	37.7583	31.0647	44.1115	48.8352	23.6274	34.1285	20.8097	15.1744	19.9986		0.00481317	0.584929		0.333622	1.14908		0.00594768	1.9263	426
93240_f_at	68134	Upf3b	UPF3 regulator of nonsense transcripts homolog B (yeast)	7.54322	12.7127	12.7942	12.7942	11.4107	38.7918	17.5642	35.0598	50.5221	13.6407	27.5382	14.3602	18.2983	10.2188		0.00461477	0.383864		0.290772	0.808418		0.0662012	1.99411	427
162275_f_at	68134	Upf3b	UPF3 regulator of nonsense transcripts homolog B (yeast)	6.31474	9	7.9644	8.06162	6.81589	24.5883	13.042	22.259	30.446	9.9383	16.8895	10.9091	10.3012	8.96565		0.00143183	0.383066		0.0250334	0.755184		0.0506431	1.81657	428
99672_at	12727	Clcn4-2	chloride channel 4-2	12.3924	15.5203	12.3924	13.3805	14.4543	23.6274	23.3159	22.259	22.8566	16.2422	24.2636	21.5599	23.1918	18.2828		0.00017444	0.601652		0.00145905	0.649225		0.657595	1.04759	429
99184_at	246277	Csad	cysteine sulfinic acid decarboxylase	68.6492	83.1393	57.493	64.1189	90.2636	115.563	129.89	143.025	135.364	87.8227	123.786	55.8095	73.8024	56.9598		0.000937645	0.588725		0.285344	1.16304		0.000770136	1.96403	430
98457_at	54403	Slc4a4	solute carrier family 4 (anion exchanger), member 4	4.11666	4.29436	2.52626	3.77022	4.73213	10.8492	7.1475	8.72749	9.75435	5.08405	5.69134	3.57732	5.49721	4.09735		0.00284901	0.422786		0.488242	0.880781		0.0252488	1.75702	431
160099_at	16855	Lgals4	lectin, galactose binding, soluble 4	3.67586	5.28709	4.16017	5.25748	6.20537	12.7942	8.01285	10.7136	11.3388	6.16941	7.82108	3.93099	6.13785	5.81828		0.00200633	0.467596		0.668858	0.929984		0.0194833	1.76752	432
94802_at	244654	BC060632	cDNA sequence BC060632	10.9866	12.3137	10.3827	13.295	13.1257	45.6318	29.443	32.779	42.0696	17.2234	24.7524	7.75868	13.7781	5.30526		0.000318759	0.373453		0.134209	1.44538		0.00238897	3.67308	433
101442_f_at	16439	Itpr2	inositol 1,4,5-triphosphate receptor 2	9.63383	12.6318	6.57897	9.22491	12.4716	47.2057	39.5859	49.8403	73.0037	16.0324	33.2226	13.5305	20.9023	11.6577		0.000395143	0.231326		0.0889734	0.660928		0.0208755	2.63294	434
104034_at	329828	AI464131	expressed sequence AI464131	2.65864	2.61328	2	2.79005	4.07375	11.1965	6.50217	14.0864	16.3482	3.09943	7.23332	4.15611	6.352	1.89119		0.0033934	0.235587		0.370088	0.747455		0.0951145	2.30707	435
96935_at	67182	Pdzk1ip1	PDZK1 interacting protein 1	13.3805	19.6357	16.3482	20.1597	15.9285	36.0174	31.6965	31.0647	26.6342	27.5382	22.259	22.2287	20.9402	25.9112		0.000508144	0.570382		0.0325785	0.737003		0.0706492	1.25888	436
102321_at	11512	Adcy6	adenylate cyclase 6	11.7034	13.042	12.5514	18.3878	12.9588	55.5686	35.5353	43.2243	31.91	27.9087	20.0273	15.0755	11.4277	20.5261		0.000484954	0.381477		0.496436	0.889289		0.0121327	2.22624	437
103338_at	67287	Parp6	poly (ADP-ribose) polymerase family, member 6	6.61778	8.3615	6.77572	9.75435	7.54322	16.6707	12.8762	25.9333	17	14.3614	9.63383	9.73912	4.53194	9.80069		0.00198667	0.469653		0.920784	1.02201		0.029112	2.02996	438
103277_s_at	59024	Med12	mediator of RNA polymerase II transcription, subunit 12 homolog (yeast)	22.7057	31.6965	39.0546	40.3966	28.4741	72.5064	46.5696	59.0812	65.8934	39.0546	45.9422	35.7948	13.3336	38.0399		0.0056142	0.585199		0.531905	1.20852		0.0310665	2.03754	439
102060_at	54214	Golga4	golgi autoantigen, golgin subfamily a, 4	19.8959	26.6342	28.4741	31.91	30.2426	50.8665	36.7532	51.2134	57.493	34.3589	40.1245	35.2705	38.5064	43.7926		0.00267287	0.601791		0.0222286	0.693731		0.364597	1.13566	440
93339_at	17248	Mdm4	transformed mouse 3T3 cell double minute 4	26.1067	30.446	34.5909	40.9466	37.7583	65	45.9422	53.3457	60.3016	41.2244	41.7859	53.5934	31.7944	45.0677		0.00548305	0.657775		0.176475	0.789319		0.296693	1.18763	441
160773_at	28027	D4Wsu132e	DNA segment, Chr 4, Wayne State University 132, expressed	6.24157	8.31065	10.1896	12.0809	10.0005	26.1067	14.3614	21.393	27.5382	14.0864	13.4666	20.0391	8.99293	19.0058		0.0031647	0.461158		0.0833888	0.606483		0.439512	1.23637	442
160312_at	67213	Cmtm6	CKLF-like MARVEL transmembrane domain containing 6	27.1729	35.0598	40.3966	44.1115	38.2715	65	62.3929	66.7993	64.5579	39.5859	54.0765	50.532	37.0054	59.4993		0.00354359	0.624887		0.116341	0.759327		0.259868	1.20256	443
160233_at	56248	Ak3	adenylate kinase 3	7.49802	8.83536	15.0257	16.1369	9.75435	30.6508	30.2426	24.5883	35.2968	11.7034	20.8353	8.57178	6.2347	12.3334		0.00682356	0.42958		0.390101	1.25704		0.00713502	2.76981	444
100079_at	66218	Ndufb9	NADH dehydrogenase (ubiquinone) 1 beta subcomplex, 9	40.1245	51.5626	55.1917	54.8174	45.6318	93.4115	78.1717	104.25	91.5097	66.7993	81.4489	58.3897	34.6072	55.6662		0.0001728	0.57223		0.910479	1.01733		0.00563492	1.76229	445
160921_at	68738	Acss1	acyl-CoA synthetase short-chain family member 1	6.50217	11.4831	12.5514	16.5625	5.82323	129	68.6492	79.249	111.661	26.4572	36.0174	6.77145	3.25193	4.2964		0.000314583	0.13666		0.0479907	2.15069		0.000291314	14.2414	446
92527_at	11515	Adcy9	adenylate cyclase 9	11.6295	14.737	12.7127	16.455	12.7127	36.7532	31.4844	35.2968	29.2465	19.6357	27.1729	10.3245	11.4286	12.1056		9.18304e-05	0.442781		0.0837314	1.20263		0.000232768	2.60484	447
95019_at	14871	Gstt1	glutathione S-transferase, theta 1	13.2101	17.7955	21.8215	26.6342	17.9123	68.6492	78.1717	66.7993	78.7085	31.91	72.5064	20.7427	33.1298	17.8197		0.000119281	0.287307		0.381305	0.822388		0.00383265	2.75297	448
103761_at	81879	Tcfcp2l1	transcription factor CP2-like 1	6.9794	14.5479	12.8762	37.0019	13.996	267.871	219.275	236.568	313.996	40.1245	132.599	16.1663	16.6019	15.7426		0.000256461	0.0806415		0.792869	0.906801		0.00132228	10.4474	449
93479_at	213006	Mfsd4	major facilitator superfamily domain containing 4	4.53081	4.94493	5.72397	11.1965	4.09513	23.6274	24.7524	26.9921	35.0598	8.01285	21.393	6.44693	9.43639	5.10136		0.00104788	0.228036		0.539613	0.838034		0.0096534	3.15434	450
93498_s_at	11804	Aplp2	amyloid beta (A4) precursor-like protein 2	72.5064	136.298	166.421	161.898	129.89	285.05	275.374	293.036	348.291	184.546	222.322	102.277	84.416	118.956		0.0022047	0.485766		0.304204	1.27033		0.000363721	2.60377	451
99926_at	21429	Ubtf	upstream binding transcription factor, RNA polymerase I	15.3204	99.36	117.162	131.69	76.0614	316.173	405.501	338.794	368.093	104.25	305.437	16.5792	19.788	15.6363		0.00991599	0.246444		0.0366232	4.10863		3.53977e-05	16.3845	452
102335_at	16525	Kcnk1	potassium channel, subfamily K, member 1	14.0864	42.9326	42.3553	50.18	52.6251	83.1393	89.0347	83.7106	112.43	56.3304	84.2859	42.0085	44.9539	53.2756		0.00888776	0.43407		0.504478	0.791589		0.00441837	1.78804	453
92642_at	12349	Car2	carbonic anhydrase 2	9.69388	38.5307	41.5042	61.5477	50.18	138.187	150.086	129.89	163.017	79.249	66.7993	81.9488	23.299	154.165		0.00659483	0.289707		0.309403	0.516503		0.237749	1.73025	454
94125_at	14012	Eva1	epithelial V-like antigen 1	4.70635	6.57897	7.6807	6.09824	5.72397	11.1261	17.4498	13.3805	10.9177	8.06162	9.1681	10.1401	7.89721	14.82		0.00175171	0.492547		0.0178053	0.574172		0.753694	1.06853	455
102356_at	28199	Wdr23	WD repeat domain 23	10.0005	15.3204	15.5203	13.5533	13.996	35.2968	32.5594	29.6408	32.125	19.2522	20.2929	19.0677	10.0194	18.5728		0.000607269	0.473247		0.54129	0.886154		0.02557	1.79952	456
160565_at	12716	Ckmt1	creatine kinase, mitochondrial 1, ubiquitous	5.19887	17.2234	23.1618	18.5087	15.42	90.8845	104.968	102.125	94.7015	29.0514	30.446	7.56486	7.56486	10.1297		0.00259847	0.20208		0.181142	1.71153		0.000894045	7.89871	457
92378_at	19283	Ptprz1	protein tyrosine phosphatase, receptor type Z, polypeptide 1	2.41421	6.57897	7.63456	3.20381	3.51403	30.446	24.1029	32.125	32.779	13.8171	8.56846	2.10782	2.23074	3.6728		0.000744942	0.154892		0.174206	1.63912		0.000520501	8.21233	458
102091_f_at	---	---	---	3.17347	7.6807	14.6422	10.6465	7.82108	73.5046	60.7141	91.5097	40.3966	21.8215	23.7848	8.80757	7.54206	6.47791		0.000944691	0.15097		0.915338	1.03914		0.00163617	5.9911	459
99493_at	100972	Rab28	RAB28, member RAS oncogene family	19.8959	18.6305	19.0009	17.1113	24.5883	30.2426	20.1597	30.8571	33.2226	30.2426	41.2244	24.1277	20.3356	10.5059		0.00524461	0.637575		0.540256	1.14012		0.0352786	1.75607	460
97910_at	16765 /// 639458	Stmn1 /// LOC639458	stathmin 1 /// similar to Stathmin (Phosphoprotein p19) (pp19) (Oncoprotein 18) (Op18) (Leukemia-associated phosphoprotein p18) (pp17) (Prosolin) (Metablastin) (Pr22 protein) (Leukemia-associated gene protein)	6.65685	7.36429	8.1602	6.16941	6.93809	8.88986	9.22491	9.9383	12.6318	9.51496	12.3924	9.08971	18.4513	8.02998		0.00097346	0.646176		0.063912	0.636238		0.738639	0.935267	461
100148_at	13018	Ctcf	CCCTC-binding factor	4.94493	4.11666	6.31474	4.07375	5.95883	10.7811	6.93809	6.81589	10.7136	7.32033	10.3827	13.4721	7.97323	6.56663		0.00239609	0.522559		0.0268795	0.56153		0.88194	0.970278	462
103027_at	69155	1810030O07Rik	RIKEN cDNA 1810030O07 gene	16.7797	21.9663	19.1261	19.507	16.1369	32.5594	21.1122	26.2813	32.5594	22.259	35.0598	24.9965	18.7802	15.7246		0.00505641	0.657168		0.719509	0.95466		0.057111	1.42644	463
102826_at	11997	Akr1b7	aldo-keto reductase family 1, member B7	10.3179	10.3179	14.4543	8.26015	9.69388	21.1122	12.0043	19.7654	26.8125	12.8762	29.443	9.53341	8.67822	7.66786		0.00898128	0.517274		0.187496	1.21343		0.00889326	2.24059	464
104126_at	83410	Cstf2t	cleavage stimulation factor, 3' pre-RNA subunit 2, tau	11.4831	9.05564	8.78124	8.51618	8.3615	17.9123	11.1965	11.8528	19.8959	14.3614	13.5533	18.5897	12.8946	16.1916		0.00301366	0.607097		0.0026703	0.583835		0.606847	0.921199	465
98953_at	68969	Eif1b	eukaryotic translation initiation factor 1B	27.7228	19.2522	20.5622	20.1597	22.7057	38.014	26.4572	34.1285	40.3966	22.5557	37.7583	30.2107	30.8269	24.377		0.0094504	0.663116		0.0457646	0.772996		0.381307	1.14819	466
103969_at	69188	Mll5	myeloid/lymphoid or mixed-lineage leukemia 5	37.0019	21.2521	27.7228	30.446	27.7228	49.1679	32.125	45.3235	56.3304	39.3193	52.9842	29.2926	37.0745	32.8371		0.00466392	0.620857		0.294587	0.862118		0.04882	1.3698	467
103873_i_at	66365	Ccdc90b	coiled-coil domain containing 90B	10.0631	5.99332	8.1602	7.49802	5.02782	15.42	7.9163	19.2522	17.4498	11.9283	21.2521	16.6765	9.20371	8.37653		0.00511155	0.445449		0.110959	0.656611		0.276844	1.35862	468
93903_at	11481	Acvr2b	activin receptor IIB	10.4479	8.94474	10.5137	10.2535	10.0631	17.6795	11.8528	14.6422	16.0324	17	12.8762	12.2031	12.8485	15.3111		0.000573656	0.651724		0.00396388	0.748884		0.353961	1.1098	469
96701_at	50995	Sae2	SUMO1 activating enzyme subunit 2	41.5042	33.6724	35.0598	39.8542	42.0696	74.5167	49.5029	65	70.0706	65	74.5167	56.1935	33.8037	49.0441		8.11942e-05	0.575013		0.229084	0.844328		0.0278548	1.45213	470
96059_at	52443	Mrpl48	mitochondrial ribosomal protein L48	21.2521	14.4543	18.1484	16.5625	16.1369	32.125	21.8215	35.2968	27.1729	27.5382	29.84	24.5834	10.1078	22.6907		0.000424267	0.584659		0.876977	0.964393		0.0582463	1.60943	471
92226_at	94213	Ddx50	DEAD (Asp-Glu-Ala-Asp) box polypeptide 50	31.91	26.8125	37.0019	34.5909	39.3193	84.2859	45.0173	85.4485	61.9688	53.3457	61.5477	63.1899	20.5243	48.4523		0.000785753	0.521715		0.548805	0.84606		0.124027	1.59886	472
103682_at	19777	C80913	expressed sequence C80913	11.3388	4.89062	9.05564	7.1475	10.4479	19.2522	10.2535	17.6795	13.6407	14.2691	16.8895	14.5862	7.01726	9.49684		0.00721022	0.511687		0.491171	0.82968		0.0697703	1.51606	473
102224_at	16001	Igf1r	insulin-like growth factor I receptor	19.8959	18.5087	30.8571	26.4572	28.0958	56.3304	35.2968	46.5696	39.5859	49.5029	40.3966	29.5338	11.8101	25.4976		0.000721191	0.540238		0.543352	1.17214		0.00923462	2.12728	474
160281_at	67070	Lsm14a	LSM14 homolog A (SCD6, S. cerevisiae)	22.7057	20.5622	26.9921	31.2738	27.9087	45.6318	37.2523	39.0546	44.1115	32.3414	54.8174	46.434	33.97	33.5131		0.0013903	0.605696		0.0234904	0.682166		0.452376	1.10876	475
103696_r_at	77644	C330007P06Rik	RIKEN cDNA C330007P06 gene	2.37554	2.52626	3.36199	3.18859	2.58008	4.63008	3.46229	3.90795	4.34035	3.39496	4.91768	3.00669	2.86818	2.07796		0.0025804	0.577676		0.645529	1.06227		0.0075433	1.55498	476
96890_at	66887	Lonp2	lon peptidase 2, peroxisomal	17	15.5203	23.0087	22.7057	26.6342	35.7755	24.2636	33.6724	37.5044	24.5883	34.5909	33.6381	30.4079	19.9771		0.00918726	0.646027		0.160846	0.751934		0.419811	1.14327	477
104558_at	217864	Rcor1	REST corepressor 1	13.295	15.42	23.0087	21.2521	21.1122	33.6724	23.4711	32.125	40.6706	21.393	31.0647	28.8353	23.2813	29.2251		0.00914778	0.606397		0.0455496	0.682691		0.54315	1.10116	478
93501_f_at	20916	Sucla2	succinate-Coenzyme A ligase, ADP-forming, beta subunit	13.042	10.0005	16.5625	16.2422	20.0273	23.9433	18.7531	30.6508	34.3589	19.7654	27.5382	22.625	22.0297	13.6214		0.00680645	0.567752		0.258278	0.77997		0.1556	1.33196	479
104639_i_at	75316	Josd3	Josephin domain containing 3	13.295	10.2535	16.8895	21.5348	23.3159	42.0696	25.0839	45.9422	63.2499	23.7848	33	22.7671	30.9874	21.1602		0.00491949	0.429382		0.110777	0.662607		0.139269	1.48675	480
96176_at	23807	Arih2	ariadne homolog 2 (Drosophila)	16.7797	15.8254	20.2929	25.9333	27.1729	34.8246	22.8566	34.8246	39.3193	31.2738	34.8246	25.8503	26.3739	25.1689		0.00713965	0.624021		0.18444	0.802407		0.0776729	1.26156	481
103829_at	15204	Herc2	hect (homologous to the E6-AP (UBE3A) carboxyl terminus) domain and RCC1 (CHC1)-like domain (RLD) 2	7.77396	6.9794	10.6465	13.042	13.295	19.3792	12.8762	16.8895	24.2636	15.2215	18.8766	20.8837	19.4151	15.7275		0.00554151	0.541738		0.0162448	0.539432		0.713593	0.947276	482
96609_at	69207	Sfrs11	splicing factor, arginine/serine-rich 11	37.5044	45.3235	52.9842	62.3929	75.028	110.896	69.5935	110.896	136.298	80.3413	90.2636	85.3454	60.6369	65.8108		0.0036688	0.540987		0.173718	0.76017		0.0797954	1.39258	483
102786_at	12725	Clcn3	chloride channel 3	10.1261	12.7942	15.723	19.507	22.1121	35.2968	19.507	33.4467	41.5042	21.2521	27.3549	32.4172	23.492	21.5438		0.00868876	0.521112		0.0543356	0.607794		0.556779	1.1284	484
102895_at	71175	Nipbl	Nipped-B homolog (Drosophila)	3.82843	5.16986	6.85634	9.75435	9.51496	16.455	10.0631	19.1261	20.8353	14.1775	16.3482	18.7106	13.1453	11.4114		0.00218545	0.37527		0.0276345	0.468425		0.56145	1.11692	485
103315_at	233833	Tnrc6a	trinucleotide repeat containing 6a	6.85634	10.2535	11.1261	11.9283	14.0864	18.0299	13.9063	23.4711	23.6274	12.8762	20.8353	11.1904	11.4072	10.839		0.00786143	0.552355		0.749688	0.947834		0.0160406	1.64041	486
96112_at	110842	Etfa	electron transferring flavoprotein, alpha polypeptide	14.8326	17	19.3792	24.1029	25.0839	29.6408	24.2636	38.2715	45.6318	24.5883	45.0173	17.8194	19.2034	15.453		0.00860638	0.576476		0.422269	1.12979		0.00791928	1.91759	487
97923_at	235439	Herc1	hect (homologous to the E6-AP (UBE3A) carboxyl terminus) domain and RCC1 (CHC1)-like domain (RLD) 1	15.5203	15.42	16.2422	24.5883	26.8125	46.2548	25.2515	48.8352	62.3929	31.91	51.2134	39.7252	43.3872	23.1943		0.0020772	0.437696		0.0359954	0.559504		0.395361	1.24023	488
94080_at	66945	Sdha	succinate dehydrogenase complex, subunit A, flavoprotein (Fp)	6.27803	5.56305	6.89708	6.46416	6.1337	9.11168	7.06287	9.33973	9.45614	8.94474	10.9866	9.55063	8.37687	5.49712		0.000547358	0.650821		0.183779	0.822099		0.242738	1.19333	489
96083_s_at	50926	Hnrpdl	heterogeneous nuclear ribonucleoprotein D-like	48.8352	51.2134	72.5064	72.5064	70.551	116.36	73.0037	100.733	123.786	89.0347	122.095	95.8862	73.4085	57.4164		0.00298794	0.603183		0.321817	0.840675		0.0782357	1.38472	490
98531_g_at	14455	Gas5	growth arrest specific 5	69.5935	57.1028	92.1392	98.6806	89.0347	152.167	83.1393	152.167	182.019	115.563	174.645	152.595	157.941	116.685		0.00785357	0.57223		0.0096837	0.564688		0.923781	0.981537	491
160309_at	68652	Map3k7ip2	mitogen-activated protein kinase kinase kinase 7 interacting protein 2	49.1679	34.5909	46.8866	56.7152	61.1295	75.028	54.0765	89.0347	92.1392	78.1717	102.125	65.9155	64.1391	46.8886		0.0049508	0.603461		0.289724	0.836763		0.0733441	1.37513	492
104119_at	225358	2610024E20Rik	RIKEN cDNA 2610024E20 gene	15.723	12.1579	21.1122	25.59	24.5883	37.7583	21.8215	38.7918	41.5042	41.2244	56.3304	40.7016	55.6472	36.2778		0.00537578	0.486552		0.00793822	0.439252		0.539472	0.877417	493
98893_at	66923	Pb1	polybromo 1	8.06162	6.54044	11.5561	12.2356	13.9063	20.2929	14.0864	17.9123	24.5883	17.4498	29.6408	24.1641	23.8437	17.3471		0.0034994	0.474342		0.0097363	0.467604		0.693401	0.931168	494
103697_at	106020	AW061234	expressed sequence AW061234	8.3615	8.67411	15.2215	15.0257	20.1597	27.7228	18.1484	33	43.2243	22.7057	44.1115	35.4022	50.7186	14.4352		0.0040844	0.403974		0.0559702	0.43018		0.973185	1.01133	495
104375_at	94214	Spock2	sparc/osteonectin, cwcv and kazal-like domains proteoglycan 2	7.58873	4.11666	8.78124	10.0631	11.1261	20.8353	12.2356	15.8254	17.1113	14.8326	26.4572	10.6956	11.1886	9.47198		0.00409354	0.41793		0.28424	0.757403		0.0178746	1.66212	496
103889_at	81004	Tbl1xr1	transducin (beta)-like 1X-linked receptor 1	16.2422	11.4107	12.0809	17.5642	15.9285	31.2738	20.6983	28.4741	35.2968	16.455	25.59	16.8487	12.1735	12.3311		0.00405669	0.548793		0.692302	1.05936		0.0107717	1.87047	497
96122_at	69574	Cmbl	carboxymethylenebutenolidase-like (Pseudomonas)	8.88986	5.69134	8.6211	8.21	9.22491	16.7797	10.1896	18.0299	18.3878	8.56846	15.8254	3.89742	8.96364	6.29679		0.00836147	0.53812		0.228978	1.3274		0.0118605	2.32716	498
99465_at	17257	Mecp2	methyl CpG binding protein 2	5.75683	7.49802	5.69134	7.72717	7.9644	15.0257	8.06162	14.6422	14.4543	8.67411	13.9063	12.1557	9.02538	8.69426		0.00357891	0.529487		0.0279388	0.696216		0.305982	1.22619	499
93241_r_at	68134	Upf3b	UPF3 regulator of nonsense transcripts homolog B (yeast)	5.40762	4.50642	4.70635	6.31474	5.02782	13.8171	5.82323	12.8762	13.7286	6.42642	9.75435	6.13913	5.95979	4.49532		0.00603613	0.474781		0.59108	0.940919		0.0464077	1.79058	500
94395_at	51886	Fubp1	Far upstream element (FUSE) binding protein 1	10.7811	9.11168	8.46426	14.4543	12.7942	30.6508	12.1579	43.8137	51.2134	20.1597	27.7228	23.9695	15.8006	12.2669		0.00470314	0.369591		0.0722842	0.653156		0.173977	1.66948	501
161050_at	---	---	10 days neonate cerebellum cDNA, RIKEN full-length enriched library, clone:6530415D11 product:unclassifiable, full insert sequence	26.6342	44.1115	37.0019	31.6965	44.4113	61.5477	48.5048	50.8665	66.7993	70.0706	65	89.7765	68.7483	110.296		0.00146277	0.595428		0.00165193	0.410219		0.0195372	0.680946	502
104657_at	16880	Lifr	leukemia inhibitory factor receptor	4.05252	7.32033	4.45815	4.29436	6.09824	6.85634	7.86852	8.67411	10.5798	9.1681	8.26015	6.68811	4.82698	6.41411		0.00261826	0.544373		0.419029	0.862709		0.0134877	1.43534	503
160860_at	14560	Gdf10	growth differentiation factor 10	3.86791	6.35171	6.06303	6.35171	6.27803	7.32033	8.83536	8.72749	8.21	11.1261	12.9588	7.83515	13.0605	6.119		0.00416852	0.559289		0.0968477	0.664546		0.658937	1.09292	504
100068_at	11668	Aldh1a1	aldehyde dehydrogenase family 1, subfamily A1	4.81055	6.85634	9.51496	9.69388	9.1681	13.8171	11.8528	10.0005	13.1257	14.8326	16.7797	11.8676	23.107	9.51225		0.00597283	0.548666		0.0730551	0.562726		0.850665	0.960729	505
102861_at	18400	Slc22a18	solute carrier family 22 (organic cation transporter), member 18	4.70635	7.32033	8.06162	9.28212	6.02805	13.3805	8.6211	9.11168	15.5203	12.8762	12.0043	11.4455	9.05743	11.9704		0.00663411	0.550316		0.0399331	0.641273		0.596897	1.08566	506
161069_at	18014	Neurog1	neurogenin 1	2.22264	3.08493	3.25012	2.60214	2.7411	3.39496	2.91853	4.22657	4.68075	3.96905	4.11666	3.2355	2.53916	2.64245		0.00838734	0.616996		0.91113	0.987889		0.0254787	1.37629	507
102038_at	16924	Lnx1	ligand of numb-protein X 1	2.32869	3.94854	4.24901	3.90795	4.34035	5.82323	5	8.1602	6.93809	6.20537	8.56846	5.03377	3.31757	3.84309		0.00294182	0.464366		0.638195	0.915793		0.0103334	1.66466	508
95531_at	27494	Amot	angiomotin	3.56685	5.05584	7.32033	5.43828	6.77572	12.6318	7.82108	12.3137	15.6213	11.0561	14.4543	4.44683	12.1101	9.10611		0.000893787	0.401647		0.230761	0.692725		0.126221	1.52603	509
160678_at	269831	Tspan12	tetraspanin 12	7.9163	19.2522	24.7524	21.1122	16.455	34.8246	25.9333	36.0174	48.5048	26.1067	42.6429	5.69404	14.7903	5.59488		0.00812085	0.463615		0.0735735	2.14994		0.000683234	4.46386	510
102243_at	13661	Ehf	ets homologous factor	3.58471	11.5561	9.9383	9.69388	6.65685	20.0273	13.7286	23.9433	23.6274	11.7034	16.2422	6.33406	3.87369	3.04954		0.00733806	0.395477		0.112128	1.82049		0.000388404	4.17306	511
96085_at	14860	Gsta4	glutathione S-transferase, alpha 4	6.02805	14.1775	15.723	12.3924	9.28212	23.0087	18.3878	21.8215	37.2523	15.3204	41.2244	6.683	5.24116	9.02134		0.00758618	0.419381		0.116768	1.60177		0.00154517	3.59963	512
95929_at	18071	Nhlh1	nescient helix loop helix 1	3.21914	2.40444	2.46409	2.58008	3.15846	3.54912	4.09513	3.56685	4.09513	3.56685	3.08493	2.25229	3.80795	3.01319		0.00419063	0.656864		0.609279	0.927946		0.120367	1.23206	513
103924_at	52123	Agpat5	1-acylglycerol-3-phosphate O-acyltransferase 5 (lysophosphatidic acid acyltransferase, epsilon)	17.4498	10.9866	14.6422	12.0809	16.5625	25.0839	28.8576	23.9433	24.5883	23.0087	19.1261	17.5164	13.9443	24.385		0.000559324	0.571833		0.187407	0.77907		0.0753714	1.31986	514
104195_at	67531	5730408K05Rik	RIKEN cDNA 5730408K05 gene	19.2522	10.1896	12.0043	15.6213	12.5514	22.5557	21.1122	18.7531	35.5353	31.0647	20.1597	17.8581	13.0529	16.0758		0.00440345	0.54274		0.439294	0.874256		0.0319579	1.55528	515
93982_at	67819	Derl1	Der1-like domain family, member 1	31.91	16.0324	25.9333	26.6342	27.3549	43.2243	40.1245	41.2244	40.9466	45.6318	34.8246	35.2673	29.3989	34.7939		0.00189728	0.600124		0.131215	0.755062		0.0152049	1.23654	516
101645_f_at	22301 /// 22302	V2r10 /// V2r11	vomeronasal 2, receptor, 10 /// vomeronasal 2, receptor, 11	4.09513	2.68179	3.34567	4.27161	3.71321	6.20537	7.36429	5.89056	7.32033	6.81589	5.14106	4.66435	7.25568	5.79036		0.000293006	0.473138		0.0153818	0.615241		0.434847	1.10273	517
162072_at	---	---	---	4.81055	2.49485	2.52626	4.24901	3.54912	5.56305	5.59479	5.56305	4.70635	6.73582	4.53081	3.76061	4.86355	2.57162		0.00949875	0.535515		0.801888	0.943088		0.0296508	1.49671	518
101948_at	16777	Lamb1-1	laminin B1 subunit 1	34.8246	17.1113	19.507	21.1122	25.2515	32.5594	29.0514	45.0173	40.1245	38.7918	32.125	29.4597	30.6844	15.1401		0.0081128	0.62532		0.848232	0.954283		0.0585483	1.49949	519
100948_at	11732	Ank	progressive ankylosis	48.1766	19.7654	22.1121	18.6305	26.9921	61.5477	58.68	59.4852	71.5219	51.9143	46.5696	23.6925	21.6024	26.1687		0.000906818	0.429084		0.78153	1.06988		3.36517e-05	2.43235	520
92722_f_at	20471	Six1	sine oculis-related homeobox 1 homolog (Drosophila)	3.56685	3.09943	2.31039	2.56917	3.56685	4.13834	4.5801	5.78991	5.22807	4.73213	4.29436	3.52035	2.01235	2.12935		0.00122173	0.520391		0.326109	1.20509		0.00211262	1.92723	521
161502_r_at	232187	Smyd5	SET and MYND domain containing 5	5.16986	2.69349	2.42405	3.92817	5.50023	6.42642	8.01285	7.63456	8.6211	6.02805	8.94474	6.8686	12.208	4.94322		0.00323526	0.407536		0.0569634	0.501273		0.959893	1.01034	522
96115_at	13476	Reep5	receptor accessory protein 5	195.012	145.007	133.514	136.298	117.97	213.306	233.325	258.781	273.479	179.527	184.546	119.612	117.172	112.442		0.00322376	0.647222		0.112465	1.23255		0.000465465	1.89962	523
99045_at	13807	Eno2	enolase 2, gamma neuronal	20.9733	15.5203	15.723	15.2215	11.3388	27.1729	23.4711	30.446	32.3414	18.8766	20.9733	17.808	11.4274	11.9008		0.00479456	0.600263		0.428631	1.15127		0.00537938	1.86729	524
98335_at	19687	Recc1	replication factor C 1	14.4543	8.21	8.01285	5.95883	5.78991	16.2422	12.0043	15.9285	19.0009	10.1896	17.4498	8.43396	8.02653	6.25887		0.00852297	0.504409		0.791903	1.06539		0.00329572	1.96998	525
160520_at	22601	Yap1	yes-associated protein 1	122.938	104.25	123.786	116.36	138.187	269.727	167.572	211.839	220.793	180.769	175.853	143.017	71.5392	136.293		0.000306988	0.596117		0.676047	1.07946		0.0138759	1.8048	526
95731_at	140742	Sesn1	sestrin 1	13.6407	8.88986	9.28212	8.83536	13.1257	27.5382	15.3204	23.9433	18.3878	14.8326	16.3482	14.1193	9.4907	8.63934		0.0028913	0.534156		0.979864	1.00449		0.0142921	1.7964	527
96104_at	74315	3732413I11Rik	RIKEN cDNA 3732413I11 gene	27.3549	25.761	20.5622	21.1122	28.6652	46.5696	37.7583	39.3193	49.5029	35.5353	32.3414	22.6692	33.0029	19.1265		0.000656632	0.605836		0.959846	1.00782		0.0108269	1.63652	528
99832_at	16533	Kcnmb1	potassium large conductance calcium-activated channel, subfamily M, beta member 1	3.14355	2.91853	2.68179	2.26576	4.36359	7.54322	7.49802	10.6465	7.36429	4.86375	4.36359	3.10188	1.91959	4.23443		0.00116732	0.345718		0.920596	1.0233		0.0118824	2.30003	529
99610_at	268996	Ss18	synovial sarcoma translocation, Chromosome 18	59.892	55.9482	56.7152	56.7152	64.1189	98.0059	83.1393	110.137	104.25	77.6386	102.125	68.1814	65.445	61.548		4.48001e-05	0.611885		0.0418176	0.901549		0.00280955	1.46373	530
95561_at	71846	Syce2	synaptonemal complex central element protein 2	7.06287	5.25748	6.09824	4.86375	6.77572	12.0809	10.0005	12.1579	14.2691	8.01285	11.1261	8.01559	8.31862	5.12273		0.00030724	0.489936		0.320268	0.851298		0.0210813	1.58765	531
98122_at	16911	Lmo4	LIM domain only 4	117.97	90.2636	69.5935	89.0347	93.4115	225.411	201.854	239.856	200.466	137.239	204.657	77.49	97.9028	65.7184		8.34334e-05	0.454179		0.371691	1.14478		0.000299723	2.5052	532
161879_r_at	52468	Ctdsp2	CTD (carboxy-terminal domain, RNA polymerase II, polypeptide A) small phosphatase 2	44.7133	39.5859	39.5859	36.5062	43.5179	67.257	82.0084	66.7993	95.3532	54.0765	67.257	29.311	40.0129	33.0978		0.000222192	0.567097		0.0670478	1.20125		0.000779171	2.09603	533
97351_i_at	333182	Cox6b2	cytochrome c oxidase subunit VIb polypeptide 2	2.51572	2	2.23114	2	2	3.39496	4.73213	4.09513	5.02782	2.71713	4.36359	2.0988	4.06119	2.26182		0.000236837	0.385553		0.218626	0.798169		0.0824189	1.481	534
160360_at	93684	40801	selenoprotein	220.793	132.599	125.5	139.141	144.013	255.232	281.139	255.232	260.574	164.144	191.019	149.466	90.5199	163.463		0.00933697	0.64543		0.505126	1.1442		0.013906	1.76849	535
97471_at	74252	Armc1	armadillo repeat containing 1	18.8766	12.0043	11.3388	11.4831	13.1257	24.7524	30.0406	30.6508	26.4572	13.9063	20.8353	18.3692	9.15683	17.1985		0.00471032	0.535021		0.699198	0.920084		0.0624324	1.65938	536
98101_at	235459	Gtf2a2	general transcription factor II A, 2	58.68	39.3193	35.5353	36.7532	43.5179	74.0089	59.0812	75.5429	96.6704	49.1679	67.7178	52.9137	52.5534	46.4789		0.00466023	0.604857		0.18764	0.831258		0.0642929	1.36132	537
160322_at	68944	Tmco1	transmembrane and coiled-coil domains 1	51.9143	24.4254	22.259	27.1729	32.5594	61.1295	42.9326	68.6492	80.3413	38.014	58.2816	34.2549	38.6744	23.5559		0.00832952	0.526316		0.856907	0.958092		0.0205398	1.79033	538
160959_at	71330	Rcbtb1	regulator of chromosome condensation (RCC1) and BTB (POZ) domain containing protein 1	11.0561	6.16941	6.16941	7.86852	7.72717	19.0009	11.7779	16.455	18.8766	8.88986	11.4831	10.7851	6.57198	8.23397		0.00627994	0.514057		0.617444	0.911083		0.0453235	1.6588	539
103412_at	77569	3732412D22Rik	RIKEN cDNA 3732412D22 gene	13.9063	5	5.16986	8.31065	11.4831	35.5353	26.4572	30.446	35.7755	17	16.8895	16.0414	9.71112	10.7464		0.00108796	0.28198		0.241159	0.679953		0.0115676	2.17173	540
100472_at	13800	Enah	enabled homolog (Drosophila)	33.2226	7.36429	9.39773	11.6295	16.6707	86.0359	74.0089	96.0095	127.238	28.6652	46.8866	23.6306	18.7288	20.4123		0.00100149	0.182926		0.264496	0.647434		0.00805987	3.29552	541
104475_at	270066	Slc35e1	solute carrier family 35, member E1	8.4127	8.26015	9.69388	14.6422	10.3179	14.737	16.8895	15.2215	16.2422	12.0043	12.9588	11.9861	15.7139	15.2111		0.00818282	0.664496		0.0614151	0.70656		0.79841	1.02596	542
102426_at	12372	Casq1	calsequestrin 1	4.89062	5.37717	6.24157	8.26015	7.58873	8.94474	13.9063	8.56846	11.3388	8.11074	11.5561	7.18488	18.0883	4.84469		0.00537372	0.579146		0.375811	0.740366		0.558703	1.19122	543
160409_at	18738	Pitpna	phosphatidylinositol transfer protein, alpha	18.6305	11.4831	17.1113	23.9433	21.5348	27.7228	24.2636	34.8246	30.2426	26.1067	29.443	33.8713	42.343	23.2675		0.0057898	0.615146		0.033192	0.558974		0.412477	0.887601	544
93806_at	56726	Sh3bgrl	SH3-binding domain glutamic acid-rich protein like	58.68	36.7532	75.028	61.5477	80.3413	94.0542	75.028	114.772	108.635	95.3532	110.896	75.6558	77.2247	49.5721		0.00735756	0.606397		0.678108	0.912052		0.0198217	1.49336	545
96572_at	27215	Azi2	5-azacytidine induced gene 2	6.65685	3.8481	6.24157	5.95883	7.6807	9.51496	7.54322	11.7779	11.5561	8.56846	10.7811	14.7391	8.37395	5.90423		0.00470542	0.554785		0.1443	0.658697		0.678176	1.09239	546
98853_at	18779	Pla2r1	phospholipase A2 receptor 1	3.67586	2.50525	6.02805	4.68075	4.78423	6.81589	5.46915	9.63383	10.0005	8.56846	6.57897	8.3748	13.6087	4.9031		0.00772048	0.46587		0.0583341	0.504835		0.772419	0.930322	547
98121_at	14272	Fnta	farnesyltransferase, CAAX box, alpha	27.3549	19.6357	27.5382	27.3549	35.7755	52.2685	39.3193	45.6318	64.1189	35.7755	33.6724	42.4035	31.714	41.2694		0.00696297	0.605836		0.0540574	0.709089		0.398135	1.15319	548
160131_at	56332	Amotl2	angiomotin like 2	10.7811	7.58873	12.6318	10.9177	10.0631	17.4498	13.9063	17.5642	21.1122	13.042	13.8171	13.8447	11.8561	15.0682		0.00385461	0.620427		0.0658066	0.758464		0.221748	1.17641	549
101936_at	12750	Clk4	CDC like kinase 4	27.5382	19.6357	35.7755	29.6408	33.8996	63.6829	44.7133	60.3016	65	40.9466	41.5042	34.4028	31.7369	36.8001		0.00212028	0.546515		0.26537	0.837648		0.0186581	1.50776	550
102382_at	11865	Arntl	aryl hydrocarbon receptor nuclear translocator-like	26.2813	14.0864	22.259	23.6274	26.1067	31.2738	30.0406	36.5062	45.0173	28.6652	31.2738	21.7908	21.3607	19.8581		0.00999659	0.645878		0.783924	1.0454		0.00260406	1.59069	551
104114_at	66967	Edem3	ER degradation enhancer, mannosidase alpha-like 3	41.7859	23.6274	45.6318	42.6429	48.5048	63.2499	58.68	63.2499	89.647	51.9143	60.3016	35.0176	45.8869	38.7451		0.00854065	0.611038		0.959429	0.990387		0.00593656	1.60348	552
160096_at	20747	Spop	speckle-type POZ protein	37.5044	21.6776	41.5042	39.0546	48.8352	63.2499	52.2685	66.3448	87.8227	55.1917	56.3304	48.0634	53.2225	45.2157		0.00598964	0.575412		0.1709	0.748144		0.0698861	1.28377	553
103504_at	66970	Ssbp2	single-stranded DNA binding protein 2	8.06162	5.08405	10.2535	8.72749	9.39773	15.0257	12.3924	13.5533	18.1484	11.3388	14.0864	14.6175	12.6741	5.50479		0.00309827	0.545002		0.456524	0.802861		0.186237	1.3842	554
99579_at	11933	Atp1b3	ATPase, Na+/K+ transporting, beta 3 polypeptide	157.498	122.938	216.269	188.403	255.232	301.246	267.871	336.461	391.722	291.018	329.557	276.494	194.472	205.501		0.00201011	0.573156		0.324373	0.818484		0.0129083	1.42446	555
99178_at	14758	Gpm6b	glycoprotein m6b	40.1245	31.6965	59.4852	45.0173	52.9842	75.5429	74.0089	107.153	139.141	71.0348	94.7015	37.5545	47.2706	21.2775		0.00134876	0.487565		0.249358	1.3352		0.00279372	2.70647	556
94978_at	69612	2310037I24Rik	RIKEN cDNA 2310037I24 gene	40.6706	25.59	37.7583	35.0598	40.6706	54.4456	47.5271	58.2816	61.9688	49.5029	48.5048	55.048	25.8621	68.9414		0.00175309	0.660975		0.32424	0.768652		0.513112	1.15135	557
93082_at	65098	Zfand6	zinc finger, AN1-type domain 6	35.2968	20.9733	38.014	36.5062	46.2548	93.4115	60.7141	92.7731	102.829	73.5046	76.0614	76.4673	59.3829	58.9792		0.000245725	0.41113		0.0147598	0.532225		0.106665	1.27108	558
162301_f_at	66379	2310016M24Rik	RIKEN cDNA 2310016M24 gene	7.45313	4.97237	6.77572	6.81589	7.19026	13.3805	12.0809	13.3805	18.1484	10.7811	13.2101	7.72234	4.94606	4.86225		6.99145e-05	0.451981		0.369415	1.15277		0.000589707	2.33503	559
103895_at	106064	AW549877	expressed sequence AW549877	18.5087	15.2215	17.6795	20.1597	20.8353	50.18	33.4467	55.1917	62.3929	33.8996	35.5353	30.3949	21.4698	21.3277		0.000108267	0.406972		0.0542629	0.763706		0.0133267	1.81663	560
98073_at	13047	Cutl1	cut-like 1 (Drosophila)	15.6213	6.1337	12.1579	9.81524	10.1261	17	17.1113	17.9123	20.9733	13.295	20.8353	17.015	19.4039	20.3214		0.00839636	0.555298		0.0272613	0.545972		0.552302	0.936012	561
160963_at	269233	9630050M13Rik	RIKEN cDNA 9630050M13 gene	12.0043	5.50023	8.4127	7.77396	9.57419	16.2422	12.6318	14.6422	18.1484	10.7811	17	9.7638	11.0843	11.666		0.00431153	0.537499		0.197498	0.775407		0.0416277	1.35788	562
104215_at	226641	Atf6	activating transcription factor 6	5.43828	5.99332	6.38893	8.88986	10.9177	10.3827	10.5137	16.455	12.0809	10.0631	12.0809	14.5179	10.9366	9.51624		0.00860361	0.579548		0.0593375	0.632944		0.8645	1.02439	563
93193_at	11555	Adrb2	adrenergic receptor, beta 2	6.61778	7.63456	9.05564	11.7779	13.8171	13.7286	18.5087	18.6305	18.8766	11.1261	17.2234	12.4506	20.628	11.6741		0.0080195	0.55787		0.105797	0.653767		0.557966	1.11338	564
95121_at	66979	Pole4	polymerase (DNA-directed), epsilon 4 (p12 subunit)	12.9588	17	21.393	18.3878	27.9087	28.6652	33	35.7755	48.8352	27.1729	23.9433	21.6985	20.4429	20.9913		0.00967226	0.577009		0.552746	0.898889		0.0269284	1.52141	565
98013_at	210998	D15Ertd621e	DNA segment, Chr 15, ERATO Doi 621, expressed	9.51496	15.42	12.5514	17	19.6357	25.9333	20.8353	29.6408	26.6342	24.7524	20.5622	29.2212	7.08158	18.207		0.00299473	0.567621		0.827945	0.924089		0.155969	1.57552	566
93326_at	21912	Tspan7	tetraspanin 7	22.259	45.0173	32.125	37.0019	47.5271	66.7993	74.5167	82.5719	96.0095	58.68	64.5579	33.0478	39.9218	33.0478		0.000905458	0.480076		0.961634	1.00944		0.000394044	2.06984	567
98595_at	16179	Irak1	interleukin-1 receptor-associated kinase 1	12.8762	21.5348	27.1729	23.1618	30.2426	37.2523	31.0647	42.9326	43.2243	31.91	41.5042	21.3165	25.0091	16.811		0.00637655	0.574747		0.781127	1.0642		0.00139732	1.81213	568
97825_at	64058	Perp	PERP, TP53 apoptosis effector	32.779	72.5064	122.095	75.028	104.25	203.251	173.446	241.518	225.411	144.013	183.278	57.5122	45.959	73.5272		0.00210576	0.382624		0.46348	1.28332		6.77759e-05	3.32083	569
101991_at	14261	Fmo1	flavin containing monooxygenase 1	8.1602	11.7779	15.2215	13.5533	15.5203	33.6724	28.6652	28.0958	29.443	21.9663	38.014	13.2132	17.4919	10.4256		0.000149712	0.402483		0.733152	0.933939		0.00106851	2.20467	570
102966_at	231464	Cnot6l	CCR4-NOT transcription complex, subunit 6-like	7.9163	10.3827	16.0324	14.6422	17.4498	30.6508	25.59	27.9087	40.1245	26.9921	23.7848	18.494	20.5562	17.8951		0.000662735	0.42181		0.0947849	0.672784		0.00792226	1.51692	571
101884_at	434794	Xlr4a	X-linked lymphocyte-regulated 4A	2.12506	3.05623	7.1475	3.39496	5.89056	29.84	16.2422	23.0087	41.7859	13.8171	20.6983	2.68505	1.26215	1.85286		0.00018123	0.129199		0.065834	2.12604		4.44911e-05	12.2504	572
160427_at	52705	Krr1	KRR1, small subunit (SSU) processome component, homolog (yeast)	27.1729	20.1597	21.6776	29.443	34.1285	39.8542	39.5859	46.2548	54.8174	34.5909	34.1285	43.8608	37.0333	50.2419		0.00431847	0.625898		0.0123913	0.599931		0.654262	0.944314	573
97425_at	70174	2210409B22Rik	RIKEN cDNA 2210409B22 gene	13.5533	11.4107	10.6465	18.3878	20.4271	26.9921	20.6983	29.443	34.3589	22.4068	20.4271	15.8897	15.9991	27.3538		0.00463643	0.551589		0.239639	0.754253		0.148907	1.32247	574
99464_at	20184	Uimc1	ubiquitin interaction motif containing 1	12.7942	10.3827	11.5561	16.7797	17.7955	27.5382	18.3878	24.7524	30.8571	16.5625	18.6305	23.7492	16.3156	16.6449		0.00873897	0.592409		0.104337	0.728452		0.337718	1.19203	575
104621_at	223455	40608	membrane-associated ring finger (C3HC4) 6	51.9143	55.9482	59.4852	68.6492	78.7085	115.563	90.8845	94.7015	119.603	81.4489	104.25	91.1279	98.9437	83.3631		0.000710926	0.617424		0.0115559	0.684474		0.336945	1.10169	576
94454_at	23994	Dazap2	DAZ associated protein 2	78.1717	77.1093	88.4266	92.1392	127.238	195.012	165.279	159.683	193.672	132.599	160.786	146.622	83.4852	123.453		0.000262848	0.544121		0.225209	0.793214		0.031509	1.45031	577
104060_at	67197	Zcrb1	zinc finger CCHC-type and RNA binding motif 1	20.9733	22.5557	26.6342	27.5382	37.2523	49.1679	38.014	49.8403	67.7178	45.0173	47.8507	40.2241	53.5024	31.1252		0.000772983	0.531448		0.04976	0.651078		0.264102	1.20283	578
102256_at	21384	Tbx15	T-box 15	7.82108	9.69388	9.28212	16.6707	17.4498	24.9176	19.7654	24.9176	27.9087	17.1113	24.5883	18.8304	17.2846	5.50261		0.00300589	0.479078		0.892831	0.950317		0.0588899	1.88545	579
103665_at	170439	Elovl6	ELOVL family member 6, elongation of long chain fatty acids (yeast)	10.3827	10.4479	13.295	16.2422	14.1775	31.91	19.1261	22.4068	32.779	21.5348	20.0273	12.5822	10.1887	6.18784		0.000940547	0.508035		0.151312	1.37336		0.00187836	2.59763	580
97379_at	14120	Fbp2	fructose bisphosphatase 2	3.08493	3.14355	4.605	4.94493	5.28709	50.8665	25.9333	17.1113	58.2816	12.5514	15.5203	4.38217	4.33411	4.65876		0.000162015	0.127745		0.615254	0.921512		0.00278074	5.65583	581
98594_at	68861	1190002N15Rik	RIKEN cDNA 1190002N15 gene	10.5137	8.31065	12.3924	13.7286	15.6213	19.8959	20.4271	21.8215	30.8571	14.0864	18.5087	15.1823	15.0835	10.8545		0.00589956	0.558902		0.449706	0.873698		0.045927	1.50342	582
96840_at	93739	Gabarapl2	gamma-aminobutyric acid (GABA-A) receptor-associated protein-like 2	29.2465	28.4741	44.4113	53.3457	61.1295	94.0542	90.8845	102.829	110.896	59.892	64.5579	70.3191	62.1816	74.2748		0.00319797	0.479743		0.0521071	0.601287		0.213315	1.23645	583
162011_f_at	69581	Rhou	ras homolog gene family, member U	21.6776	18.3878	35.2968	41.2244	47.8507	78.1717	67.7178	76.0614	129	52.6251	54.8174	40.5442	71.8148	50.717		0.00380303	0.413894		0.0976565	0.582861		0.191542	1.37881	584
96343_at	60595	Actn4	actinin alpha 4	94.0542	109.383	125.5	133.514	140.102	195.012	192.341	228.544	246.572	161.898	171.072	94.5833	217.431	157.269		0.000635247	0.603322		0.32742	0.806609		0.166448	1.33245	585
160844_at	19286	Pts	6-pyruvoyl-tetrahydropterin synthase	8.3615	8.78124	12.7127	12.0043	16.1369	26.2813	20.9733	35.0598	36.5062	18.2677	22.4068	11.8772	5.60528	6.45913		0.000833504	0.414372		0.138697	1.49148		0.000984238	3.40615	586
96670_at	76263	Gstk1	glutathione S-transferase kappa 1	6.38893	9.22491	18.0299	12.0043	18.2677	54.4456	46.5696	75.5429	71.0348	25.59	40.1245	14.0782	14.3557	9.76807		0.000386231	0.223911		0.845753	0.944106		0.00101387	3.91208	587
97834_g_at	56421	Pfkp	phosphofructokinase, platelet	19.8959	12.0043	20.5622	27.9087	34.1285	83.7106	73.5046	94.0542	116.36	46.2548	55.1917	42.7246	19.6131	27.1844		0.000358667	0.278935		0.38039	0.761187		0.0064046	2.63049	588
94507_at	14081	Acsl1	acyl-CoA synthetase long-chain family member 1	8.26015	5.89056	8.67411	11.4831	12.7127	37.5044	34.5909	36.5062	57.493	17.7955	17.7955	9.42919	12.9772	9.08027		0.000654346	0.269994		0.53101	0.87636		0.00663596	2.97868	589
104467_at	12874	Cpd	carboxypeptidase D	26.9921	28.4741	28.4741	44.4113	34.5909	129	107.153	134.436	157.498	65.4452	76.5835	36.7132	27.3131	37.2124		7.36299e-05	0.293683		0.774537	0.957984		0.00103151	3.18987	590
161467_f_at	11931	Atp1b1	ATPase, Na+/K+ transporting, beta 1 polypeptide	5.65893	6.27803	8.51618	15.0257	9.1681	95.3532	90.8845	138.187	118.784	30.8571	39.5859	13.2515	10.9239	7.87638		6.56478e-05	0.0997182		0.421974	0.803515		0.00127309	7.15048	591
104704_at	12727	Clcn4-2	chloride channel 4-2	16.7797	15.5203	15.9285	15.2215	21.2521	27.5382	28.2843	28.0958	31.6965	22.5557	24.7524	20.028	23.182	22.5722		0.000159761	0.60794		0.0236038	0.768109		0.0286576	1.23371	592
92845_at	67041	Oxct1	3-oxoacid CoA transferase 1	15.9285	18.1484	16.7797	13.6407	22.8566	43.5179	39.8542	45.3235	48.8352	29.84	38.7918	12.8971	13.5819	11.4883		2.61877e-05	0.409802		0.0400442	1.36362		1.27374e-05	3.2116	593
103503_at	234779	Plcg2	phospholipase C, gamma 2	6.46416	8.94474	7.86852	7.72717	16.1369	49.8403	45.9422	37.5044	54.4456	23.1618	35.2968	17.5427	23.0979	18.7558		3.89981e-05	0.204665		0.0109918	0.45411		0.00849955	2.0112	594
93045_at	19299	Abcd3	ATP-binding cassette, sub-family D (ALD), member 3	56.7152	61.9688	65.8934	63.2499	70.551	140.102	108.635	124.64	172.255	96.0095	115.563	52.912	60.2195	68.089		7.67375e-05	0.508505		0.468236	1.05698		0.000907445	2.06272	595
92971_at	231440	9130213B05Rik	RIKEN cDNA 9130213B05 gene	9.22491	14.2691	13.6407	15.723	14.0864	55.9482	42.9326	50.18	80.8932	27.5382	55.9482	21.3151	14.4535	16.0463		4.26088e-05	0.250116		0.136728	0.77368		0.00212926	2.91594	596
96751_at	75423	Arl5a	ADP-ribosylation factor-like 5A	69.5935	71.0348	63.6829	67.7178	79.249	163.017	144.013	150.086	206.074	104.25	106.42	80.1157	55.4279	76.8948		0.000266374	0.49141		0.980067	1.00255		0.00475011	2.02567	597
94545_at	104001	Rtn1	reticulon 1	4.13834	6.38893	5.95883	5.05584	7.02099	40.9466	32.779	41.7859	59.892	11.4831	18.7531	6.2923	9.27547	7.10242		0.000194635	0.159689		0.107925	0.753363		0.0070613	4.01828	598
161928_at	73234	3110079O15Rik	RIKEN cDNA 3110079O15 gene	2.18921	5	2.27456	4.34035	4.07375	72.5064	36.5062	49.8403	98.0059	10.9866	23.3159	4.2838	3.4732	3.15301		0.000130807	0.0612987		0.794264	0.936785		0.0016635	10.705	599
94501_at	81535	Sgpp1	sphingosine-1-phosphate phosphatase 1	30.8571	25.761	47.2057	39.0546	42.3553	68.1819	61.5477	65	63.2499	43.5179	45.3235	33.0852	25.1131	34.9227		0.00783231	0.628942		0.358674	1.17769		0.00255129	1.85251	600
93100_at	11475	Acta2	actin, alpha 2, smooth muscle, aorta	391.722	350.706	715.109	498.999	658.114	996.999	1090.92	969.763	1098.5	690.784	622.668	349.864	460.647	421.224		0.00772138	0.564613		0.323317	1.23352		0.00151369	2.18272	601
93573_at	17748	Mt1	metallothionein 1	360.538	283.088	593.224	502.463	609.874	917.506	1106.13	1075.91	1090.92	644.591	531.056	869.239	569.875	971.07		0.008943	0.522559		0.0539913	0.57495		0.673938	1.09903	602
93482_at	107589	Mylk	myosin, light polypeptide kinase	69.1197	39.8542	182.019	82.0084	128.116	281.139	341.144	360.538	311.834	123.786	160.786	72.0276	77.6522	95.3618		0.00908494	0.356424		0.825456	1.08473		0.00464269	3.01717	603
162438_f_at	28075	D15Wsu75e	DNA segment, Chr 15, Wayne State University 75, expressed	16.1369	8.67411	17.7955	16.455	17.7955	26.8125	36.0174	42.3553	39.5859	23.4711	23.1618	18.6646	30.0099	27.1585		0.00232669	0.462225		0.0514886	0.600523		0.27208	1.24941	604
93267_at	170791	Rbm39	RNA binding motif protein 39	31.4844	36.7532	49.1679	52.9842	59.0812	72.0124	61.5477	69.5935	78.1717	55.1917	69.5935	59.0387	71.5396	72.5288		0.00786188	0.65884		0.0462725	0.66283		0.980345	0.997812	605
103654_at	50887	Nsbp1	nucleosome binding protein 1	11.1965	14.2691	26.1067	27.3549	32.779	58.68	42.6429	65.4452	90.8845	39.5859	45.9422	27.2466	27.0645	22.4469		0.00254135	0.363409		0.479499	0.809622		0.00527651	2.15007	606
97304_at	22221	Ubp1	upstream binding protein 1	13.7286	16.7797	39.0546	44.1115	44.4113	79.249	47.2057	82.5719	95.3532	52.2685	59.892	48.0479	32.0369	43.9931		0.00933034	0.407725		0.332322	0.690223		0.0310905	1.64901	607
103580_at	215751	BC013529	cDNA sequence BC013529	19.0009	17.6795	41.7859	37.7583	49.5029	62.3929	65	72.0124	82.5719	52.9842	46.8866	50.6021	36.124	52.3453		0.00830838	0.4772		0.218658	0.666044		0.067264	1.36762	608
93826_at	226849	Ppp2r5a	protein phosphatase 2, regulatory subunit B (B56), alpha isoform	36.5062	44.7133	62.3929	76.0614	71.0348	101.427	99.36	95.3532	109.383	79.7932	71.5219	75.5192	61.9155	73.4764		0.00821672	0.604997		0.290081	0.799429		0.0360596	1.31122	609
96747_at	69581	Rhou	ras homolog gene family, member U	12.9588	16.2422	35.2968	42.9326	54.4456	98.0059	75.5429	86.0359	106.42	60.7141	51.2134	55.774	32.6492	59.3042		0.00626296	0.353064		0.232153	0.589037		0.054692	1.61997	610
93975_at	74155	Errfi1	ERBB receptor feedback inhibitor 1	71.0348	92.7731	363.039	557.408	542.193	956.426	1193.69	1121.56	1227.22	601.491	787.88	365.035	854.89	419.165		0.0088601	0.245989		0.262576	0.463758		0.0343811	1.87551	611
101489_at	11702	Amd1	S-adenosylmethionine decarboxylase 1	36.7532	36.7532	62.3929	74.5167	79.7932	123.786	89.0347	129	120.428	101.427	113.206	95.6405	51.7085	92.4161		0.00201387	0.485878		0.255067	0.713409		0.0468121	1.45304	612
95573_at	116848	Baz2a	bromodomain adjacent to zinc finger domain, 2A	6.24157	6.38893	10.1261	13.5533	12.3924	25.4201	16.3482	22.1121	24.7524	16.3482	22.8566	10.3214	9.79283	13.2743		0.00119391	0.41056		0.470105	0.838919		0.00198412	1.90112	613
95512_at	18537	Pcmt1	protein-L-isoaspartate (D-aspartate) O-methyltransferase 1	3.18859	3.63902	6.1337	7.1475	5.59479	16.455	10.1261	14.5479	12.9588	9.1681	11.8528	14.0398	8.87435	8.13622		0.000630087	0.341589		0.0250294	0.488512		0.2822	1.2215	614
99475_at	216233	Socs2	suppressor of cytokine signaling 2	18.8766	12.1579	30.0406	39.3193	38.014	80.8932	50.18	77.1093	75.5429	67.7178	60.7141	48.702	57.7417	38.4102		0.00160335	0.361567		0.0886598	0.530617		0.032205	1.42384	615
104202_at	216131	Tmem1	transmembrane protein 1	19.2522	19.7654	30.6508	36.5062	29.2465	50.18	40.3966	47.2057	50.18	34.8246	37.2523	30.6059	29.4007	32.9501		0.00546981	0.60193		0.371309	0.84797		0.0120687	1.38591	616
103547_at	98396	Slc41a1	solute carrier family 41, member 1	16.455	13.8171	32.5594	45.3235	30.8571	71.0348	62.8199	59.0812	72.0124	41.2244	47.2057	34.0481	32.2489	39.0081		0.00545302	0.426613		0.321156	0.722925		0.00890555	1.64946	617
160306_at	21835	Thrsp	thyroid hormone responsive SPOT14 homolog (Rattus)	6.73582	7.6807	14.737	18.8766	11.3388	29.6408	35.5353	25.761	31.0647	18.3878	20.0273	28.6827	29.441	4.74808		0.00291102	0.397952		0.501827	0.694238		0.28319	1.63792	618
162125_f_at	22190	Ubc	ubiquitin C	151.123	137.239	275.374	289.015	253.476	391.722	381.038	437.549	425.612	309.687	279.204	222.956	188.934	212.442		0.00850678	0.575279		0.941867	1.01639		0.00148288	1.76285	619
96055_at	12424	Cck	cholecystokinin	5.95883	5.05584	129.89	65.4452	57.1028	690.784	626.992	593.224	710.176	124.64	164.144	7.75964	10.5702	8.87742		0.00456392	0.0631678		0.262509	3.01261		9.69288e-05	43.7798	620
100494_at	14164	Fgf1	fibroblast growth factor 1	5.43828	6.77572	24.5883	18.7531	11.4107	34.5909	47.8507	56.7152	30.6508	19.0009	22.8566	10.7525	8.5214	10.2853		0.00983196	0.322119		0.707946	1.16438		0.00210345	3.34748	621
93974_at	74155	Errfi1	ERBB receptor feedback inhibitor 1	36.5062	38.2715	145.007	277.282	128.116	565.175	653.575	700.413	355.588	241.518	184.546	140.544	43.3655	151.599		0.00901526	0.231326		0.950304	0.961346		0.0126595	4.10759	622
AFFX-YEL002c/WBP1_at	---	---	---	2.36604	2.34723	3.37841	3.46229	3.20381	4.27161	4.41054	4.605	3.88786	3.32947	4.45815	2.47698	3.86699	2.63812		0.00619122	0.602486		0.955799	0.991139		0.0213845	1.40949	623
102371_at	15370	Nr4a1	nuclear receptor subfamily 4, group A, member 1	9.45614	9.22491	69.1197	74.0089	41.7859	303.334	258.781	262.379	251.732	77.6386	204.657	37.4837	43.8961	28.8924		0.00261738	0.129707		0.713291	0.785418		0.000769332	5.7582	624
101587_at	13849	Ephx1	epoxide hydrolase 1, microsomal	16.3482	19.8959	45.6318	35.2968	32.779	90.8845	85.4485	83.7106	78.7085	36.0174	61.9688	26.9767	19.4883	25.9174		0.00363881	0.392292		0.57065	1.17178		0.00178885	2.91628	625
160715_at	232023	AW146242	expressed sequence AW146242	4.86375	2.94531	7.23332	6.61778	8.51618	16.6707	12.3924	13.2101	14.9288	7.49802	13.3805	13.7943	9.222	10.0729		0.00537236	0.393199		0.0494877	0.521657		0.435156	1.16417	626
161716_at	14281	Fos	FBJ osteosarcoma oncogene	4.13834	2.76541	9.22491	7.19026	7.06287	15.1232	10.0005	15.723	17.3362	7.9644	16.6707	11.8721	31.8935	6.21056		0.00772371	0.36257		0.10335	0.418859		0.996392	0.99829	627
99570_s_at	11938	Atp2a2	ATPase, Ca++ transporting, cardiac muscle, slow twitch 2	22.5557	19.6357	37.7583	35.7755	50.8665	88.4266	78.7085	89.647	93.4115	50.8665	71.5219	47.9484	50.9721	40.4748		0.00103584	0.39786		0.155642	0.678531		0.00888988	1.6697	628
160319_at	13602	Sparcl1	SPARC-like 1 (mast9, hevin)	21.393	19.3792	37.2523	42.6429	58.2816	89.0347	77.6386	91.5097	101.427	55.5686	87.8227	75.7642	83.4204	46.8819		0.00193515	0.390483		0.0613149	0.493076		0.257366	1.23605	629
99532_at	22057	Tob1	transducer of ErbB-2.1	13.1257	10.5137	26.1067	37.0019	28.0958	63.2499	54.4456	68.1819	83.7106	37.7583	73.0037	32.9137	49.0968	15.7229		0.00196461	0.322566		0.4128	0.702066		0.03117	2.09243	630
95020_at	16423	Cd47	CD47 antigen (Rh-related antigen, integrin-associated signal transducer)	58.68	38.5307	63.2499	55.9482	94.0542	89.0347	80.3413	83.1393	106.42	110.137	115.563	115.564	74.0122	107.155		0.00955385	0.613584		0.0635343	0.613656		0.958569	0.993041	631
95395_at	229096	Ythdf3	YTH domain family 3	9.28212	9.22491	10.3179	12.8762	18.5087	17.1113	12.9588	22.5557	25.4201	21.393	23.7848	18.5203	18.1573	10.8735		0.00890035	0.556197		0.23867	0.753326		0.207593	1.30053	632
160449_at	13486	Dr1	down-regulator of transcription 1	48.5048	35.5353	54.0765	57.493	90.2636	86.0359	81.4489	99.36	117.97	102.125	76.0614	81.2338	43.1166	71.8239		0.00753177	0.583175		0.574805	0.864369		0.0471963	1.4698	633
97838_at	83673	Snord22	small nucleolar RNA, C/D box 22	55.9482	50.18	68.1819	62.8199	100.733	113.206	84.8652	106.42	139.141	102.125	104.968	123.638	153.038	121.113		0.00423122	0.607238		0.00597676	0.497283		0.0968951	0.813761	634
98509_at	211556	BC002199	cDNA sequence BC002199	31.6965	17.2234	25.761	26.1067	44.7133	51.9143	34.8246	54.4456	62.8199	48.8352	48.1766	50.3739	34.4767	34.4767		0.00703601	0.551462		0.179938	0.708985		0.147961	1.26294	635
162351_f_at	12460	Ccs	copper chaperone for superoxide dismutase	12.6318	10.5798	13.5533	11.7034	18.5087	18.6305	19.3792	20.2929	19.7654	17.4498	20.4271	12.7353	16.8956	11.2569		0.00211083	0.66281		0.893621	0.978742		0.00405091	1.43681	636
103087_at	20887	Sult1a1	sulfotransferase family 1A, phenol-preferring, member 1	3.92817	3.46229	3.44528	5.40762	11.4831	17	12.8762	14.8326	12.8762	13.7286	17.2234	15.4196	21.2963	7.127		0.000756402	0.280097		0.0418455	0.371257		0.677138	1.10341	637
100329_at	20700 /// 20701 /// 20702	Serpina1a /// Serpina1b /// Serpina1c	serine (or cysteine) peptidase inhibitor, clade A, member 1a /// serine (or cysteine) preptidase inhibitor, clade A, member 1b /// serine (or cysteine) peptidase inhibitor, clade A, member 1c	4.78423	2	2.70527	3.26577	9.51496	17.3362	10.8492	10.7136	14.8326	10.1261	8.72749	16.9802	7.38008	14.4789		0.00313729	0.244629		0.0281181	0.312495		0.876186	0.96396	638
98439_at	72508	Rps6kb1	ribosomal protein S6 kinase, polypeptide 1	10.9177	7.36429	10.2535	12.2356	13.996	17.9123	15.2215	15.1232	16.7797	15.6213	17	9.41797	15.4485	8.45137		0.00307855	0.635516		0.99974	1.00007		0.0141552	1.51627	639
160848_at	22770	Zhx1	zinc fingers and homeoboxes protein 1	7.58873	4.20428	6.20537	8.06162	11.8528	17.2234	15.723	16.2422	20.1597	15.0257	20.8353	13.2269	18.9568	8.58661		0.00059267	0.371903		0.0812727	0.555085		0.122985	1.34758	640
97317_at	18606	Enpp2	ectonucleotide pyrophosphatase/phosphodiesterase 2	6.85634	2.3566	6.85634	8.01285	17	26.2813	17.4498	15.0257	25.2515	26.1067	33.2226	48.4282	33.5948	22.6274		0.00590969	0.251448		0.0126588	0.20594		0.151935	0.693621	641
93144_at	239667	Dip2b	DIP2 disco-interacting protein 2 homolog B (Drosophila)	17	10.7136	20.6983	23.7848	24.1029	44.7133	35.0598	35.2968	47.8507	33.6724	35.7755	27.0909	29.3634	32.703		0.00103603	0.466732		0.0603279	0.624019		0.030109	1.29484	642
160685_at	52323	Klhl7	kelch-like 7 (Drosophila)	9.63383	6.81589	10.5798	13.9063	14.5479	25.4201	22.8566	26.9921	43.5179	23.9433	26.1067	18.4745	17.9934	18.8442		0.000287749	0.365683		0.0251965	0.580685		0.0250082	1.48839	643
160888_at	19707	Reps1	RalBP1 associated Eps domain containing protein	12.3137	9.9383	16.8895	20.6983	23.0087	32.125	29.6408	28.8576	26.2813	23.9433	27.9087	26.1134	27.9214	29.6593		0.00429128	0.54601		0.0365127	0.567076		0.938342	1.00525	644
98326_f_at	66717	Ccdc96	coiled-coil domain containing 96	2.51572	2.17283	3.14355	3.77022	4.94493	5.62675	5.14106	7.02099	6.20537	5.85678	7.49802	4.11965	8.68417	2.94648		0.00196728	0.40829		0.236894	0.671166		0.273928	1.30682	645
92996_at	20671	Sox17	SRY-box containing gene 17	5.05584	3.53151	10.5798	9.81524	10.7136	15.3204	17.1113	13.6407	15.42	13.2101	25.9333	9.07148	17.7531	7.90897		0.00830096	0.398596		0.297225	0.667713		0.104767	1.5055	646
103804_at	53614	Reck	reversion-inducing-cysteine-rich protein with kazal motifs	6.27803	3.77022	11.4831	10.5798	15.42	17.5642	16.7797	20.8353	21.393	15.2215	26.8125	14.3576	19.0155	8.43709		0.00968237	0.398412		0.284957	0.64353		0.0928071	1.47035	647
104002_at	27081	Zfp275	zinc finger protein 275	10.2535	8.4127	17.7955	14.8326	16.455	26.9921	22.8566	23.9433	26.2813	25.9333	20.9733	13.902	8.88107	12.3527		0.00152618	0.511805		0.588402	1.13142		0.000186143	2.11998	648
95146_at	67887	Tmem66	transmembrane protein 66	38.7918	27.3549	59.892	67.7178	65.4452	98.0059	84.8652	110.896	99.36	84.2859	84.8652	79.4068	27.9421	75.6918		0.00406237	0.51955		0.739545	0.887611		0.0591552	1.68931	649
97106_at	26410	Map3k8	mitogen activated protein kinase kinase kinase 8	4.65533	3.92817	10.1896	16.8895	16.0324	22.259	26.1067	35.7755	29.0514	25.761	22.5557	18.6472	16.3418	8.97519		0.00469084	0.293006		0.323192	0.623633		0.00947291	1.89912	650
103886_at	13476	Reep5	receptor accessory protein 5	15.0257	11.2674	28.4741	26.2813	26.9921	43.2243	54.8174	72.0124	44.4113	42.6429	53.3457	25.4731	12.3609	21.2781		0.00107479	0.385197		0.814657	1.07509		0.00110952	2.69605	651
93754_at	51798	Ech1	enoyl coenzyme A hydratase 1, peroxisomal	40.3966	39.8542	58.2816	65	63.2499	92.1392	77.6386	84.8652	88.4266	78.1717	87.8227	57.89	32.3376	67.2639		0.00112856	0.611038		0.861597	1.04048		0.0107085	1.68934	652
98063_at	14663	Glycam1	glycosylation dependent cell adhesion molecule 1	2.06437	2.61328	9.45614	23.3159	23.7848	207.5	90.8845	124.64	122.938	86.6274	60.3016	224.712	57.6015	133.962		0.0011225	0.0560037		0.0109024	0.0646618		0.759751	0.891509	653
160688_at	66629	Golph3	golgi phosphoprotein 3	23.0087	32.3414	59.4852	65.8934	68.1819	98.6806	89.0347	92.1392	127.238	90.8845	108.635	71.9421	84.7836	64.0555		0.00434584	0.448962		0.164645	0.624832		0.0144445	1.37173	654
95611_at	16956	Lpl	lipoprotein lipase	21.393	24.5883	88.4266	96.0095	118.784	196.361	187.108	171.072	230.126	173.446	196.361	128.467	260.968	62.2992		0.00505155	0.284927		0.196336	0.434821		0.189826	1.49784	655
99577_at	17311	Kitl	kit ligand	43.8137	35.5353	101.427	93.4115	147.018	201.854	210.383	228.544	222.322	177.069	174.645	121.256	134.429	105.693		0.00289232	0.361817		0.226079	0.614456		0.000388123	1.67997	656
97402_at	21743	Inmt	indolethylamine N-methyltransferase	2.15669	2.01396	5.62675	4.13834	10.6465	16.2422	20.2929	18.5087	20.9733	20.0273	23.0087	20.6633	26.4046	5.66972		0.000816842	0.148171		0.0554943	0.277297		0.375653	1.35398	657
97918_at	100532	AA536743	expressed sequence AA536743	24.2636	31.91	44.7133	48.1766	64.5579	64.5579	63.6829	84.8652	87.2229	94.0542	69.1197	63.7195	38.2799	71.0796		0.00490694	0.522318		0.271065	0.724588		0.0915963	1.36896	658
96591_at	19699	Reln	reelin	2.38511	5.95883	36.7532	9.45614	33	66.7993	58.2816	77.1093	69.1197	90.8845	72.0124	17.3926	5.65907	16.5022		0.00500058	0.130368		0.934147	0.938041		0.000197521	6.09914	659
97118_at	213993 /// 671029	A630007B06Rik /// LOC671029	RIKEN cDNA A630007B06 gene /// similar to oocyte-testis gene 1	24.1029	19.0009	14.8326	25.4201	20.2929	35.0598	32.5594	35.0598	46.2548	29.0514	29.0514	32.0184	35.4211	33.3372		0.00166525	0.585335		0.00832393	0.60681		0.89134	1.01493	660
103852_at	67515	Ttc33	tetratricopeptide repeat domain 33	7.77396	8.6211	4.65533	7.19026	6.06303	11.7779	10.3827	10.7136	13.042	10.7136	9.22491	5.33772	11.1269	9.43269		0.00207271	0.573421		0.379611	0.813947		0.126402	1.32374	661
102639_at	54371	Chst2	carbohydrate sulfotransferase 2	6.9794	4.63008	2.41421	4.24901	3.36199	11.1261	6.42642	12.1579	11.5561	10.3179	8.94474	7.44333	2.70017	4.07161		0.00171254	0.337042		0.844883	0.937068		0.0108322	2.27448	662
94906_at	11522	Adh1	alcohol dehydrogenase 1 (class I)	4.45815	2.59107	2.84038	5.31691	2.50525	6.50217	7.82108	5.78991	6.61778	4.73213	6.02805	4.76815	9.15721	4.52399		0.00454532	0.447409		0.0836549	0.579285		0.751153	1.06075	663
103971_at	18436	P2rx1	purinergic receptor P2X, ligand-gated ion channel, 1	4.70635	4.05252	4.18215	7.54322	4.43426	8.3615	7.36429	8.51618	10.0005	8.88986	10.4479	5.37645	5.24122	6.07257		0.000624664	0.485317		0.413287	0.872577		0.000706493	1.59772	664
92906_at	13841	Epha7	Eph receptor A7	2.6358	2.76541	2.09429	3.92817	2.72907	4.63008	4.63008	4.34035	8.11074	6.09824	5.05584	3.39866	4.77604	2.6619		0.00104247	0.403321		0.24421	0.789939		0.0517177	1.52266	665
103494_at	216350	Tspan8	tetraspanin 8	4.75809	3.51403	2.81504	7.54322	3.05623	12.1579	7.36429	11.7779	19.1261	6.93809	20.5622	3.45641	3.42094	2.6035		0.00235259	0.274206		0.343895	1.29117		0.00203031	3.80531	666
101231_at	24127	Xrn1	5'-3' exoribonuclease 1	2.45397	3.28153	2.52626	2.71713	3.04202	4.68075	5.08405	3.71321	4.38698	5.05584	4.01049	3.3454	4.63899	3.6337		0.000161036	0.515246		0.0209028	0.726774		0.172729	1.16278	667
104099_at	21946	Pglyrp1	peptidoglycan recognition protein 1	11.0561	13.9063	11.7779	10.6465	10.9177	33.6724	40.1245	24.7524	21.5348	35.2968	27.3549	12.7753	11.0255	9.83791		1.65357e-05	0.368823		0.652687	1.04092		0.000315718	2.6698	668
104603_at	14872	Gstt2	glutathione S-transferase, theta 2	4.41054	5.85678	8.1602	6.09824	4.29436	12.3137	14.3614	8.6211	8.26015	11.2674	12.0809	16.4112	3.47118	13.9557		0.00128929	0.460732		0.247872	0.604785		0.647079	1.18092	669
103501_at	19290	Pura	purine rich element binding protein A	66.7993	42.6429	44.7133	38.5307	42.9326	78.1717	80.8932	83.1393	61.5477	86.6274	84.8652	76.7123	37.3008	80.4777		0.000591924	0.58156		0.249695	0.753894		0.205734	1.28422	670
99944_at	15444	Hpca	hippocalcin	5.75683	3.77022	4.89062	3.54912	3.46229	7.9163	8.06162	11.2674	7.1475	6.6962	8.21	3.98489	5.24207	2.68857		0.000430795	0.447823		0.652953	1.09631		0.0027746	2.11529	671
98627_at	16008	Igfbp2	insulin-like growth factor binding protein 2	16.6707	9.57419	21.9663	8.88986	7.77396	101.427	79.7932	76.5835	51.5626	87.2229	50.8665	19.9566	9.35745	27.8588		2.24044e-05	0.152477		0.335805	0.688865		0.00115686	4.16747	672
97358_at	330814	Lphn1	latrophilin 1	11.1261	9.87656	9.69388	10.3827	12.7127	16.7797	15.2215	19.3792	15.8254	16.455	18.0299	11.0738	24.7653	10.5919		3.17388e-05	0.610473		0.224043	0.750284		0.399481	1.18395	673
100009_r_at	20674	Sox2	SRY-box containing gene 2	2.17283	2.93187	2.19748	2.65864	3.34567	13.3805	7.06287	7.45313	10.7811	11.5561	22.259	4.51474	4.82626	1.84629		3.16598e-05	0.158586		0.330718	0.76595		0.00804729	3.26298	674
93588_at	14894	Gtl3	gene trap locus 3	10.7811	9.75435	14.3614	16.7797	10.5798	22.4068	21.5348	27.7228	31.2738	22.4068	22.4068	10.5059	4.16525	7.53675		0.00021085	0.477421		0.0568092	1.76297		0.00039062	3.52883	675
93994_at	212862	Chpt1	choline phosphotransferase 1	8.31065	10.3827	14.5479	17.9123	12.1579	40.6706	28.2843	53.7098	47.8507	26.2813	36.0174	10.5624	6.79685	3.38175		0.000129268	0.306509		0.065937	1.96011		0.000329289	6.01751	676
96672_at	74318	Hod	homeobox only domain	16.5625	15.42	14.9288	12.8762	14.5479	27.1729	29.6408	25.4201	35.2968	27.1729	33.8996	13.4037	23.7734	16.1932		3.97912e-06	0.483974		0.297641	0.857463		0.00550121	1.71	677
103744_at	212531	Sh3bgrl2	SH3 domain binding glutamic acid-rich protein like 2	5.22807	4.63008	4.75809	3.96905	3.86791	17.7955	14.2691	15.42	27.1729	10.5137	12.4716	5.5865	7.15961	4.90958		1.53513e-05	0.238655		0.0543463	0.767622		0.00222414	2.66937	678
97885_at	65963	Tmem176b	transmembrane protein 176B	225.411	307.555	236.568	262.379	207.5	449.822	573.051	456.087	428.565	428.565	488.751	322.332	107.032	276.892		1.84682e-05	0.523284		0.604891	1.15731		0.0119848	2.20728	679
162475_f_at	21946	Pglyrp1	peptidoglycan recognition protein 1	2.38511	4.11666	4.605	4.45815	2.60214	17.6795	11.6295	14.1775	13.3805	18.1484	25.4201	7.42203	5.22152	4.18988		2.14318e-05	0.160911		0.0939687	0.641377		0.000938787	2.96719	680
92502_at	22634	Plagl1	pleiomorphic adenoma gene-like 1	3.36199	2.31951	2.47427	4.36359	2.50525	8.21	9.45614	16.1369	8.26015	10.7136	9.11168	10.6009	11.5606	10.8147		2.93338e-05	0.208724		0.000169098	0.26549		0.564178	0.911914	681
93915_at	18985	Pou2af1	POU domain, class 2, associating factor 1	4.83706	4.05252	3.69447	4.55537	4.31728	17.7955	14.5479	10.1896	12.2356	12.1579	11.7779	22.4599	6.34208	15.2297		8.93912e-07	0.274777		0.00747552	0.330071		0.991443	0.996994	682
101495_at	12520	Cd81	CD 81 antigen	50.8665	38.7918	70.0706	75.5429	78.1717	189.706	216.269	165.279	213.306	153.219	166.421	65.0967	69.2229	80.4624		2.3374e-05	0.328204		0.414105	0.849682		2.3626e-05	2.5586	683
98817_at	14313	Fst	follistatin	8.78124	7.82108	13.5533	15.5203	15.0257	46.8866	39.3193	50.8665	37.7583	45.0173	59.0812	17.4706	13.3457	21.1195		9.06556e-06	0.236514		0.129056	0.686346		0.000133518	2.70112	684
98924_at	109979	Art3	ADP-ribosyltransferase 3	3.46229	5.82323	7.63456	6.16941	8.01285	26.4572	26.4572	30.6508	28.4741	18.3878	21.9663	7.19256	8.33772	6.56776		1.58073e-05	0.204381		0.357705	0.81499		1.93389e-05	3.41661	685
93928_f_at	624610 /// 675730	LOC624610 /// LOC675730	hypothetical protein LOC624610 /// hypothetical protein LOC675730	6.09824	9.69388	14.9288	18.2677	12.6318	405.501	542.193	482.036	505.951	128.116	244.875	82.2528	11.4925	11.74		1.6635e-06	0.0303744		0.267239	0.516849		0.00150643	15.4609	686
103935_at	53313	Atp2a3	ATPase, Ca++ transporting, ubiquitous	12.2356	10.0005	11.9283	16.6707	17.2234	585.071	730.114	681.287	735.185	167.572	239.856	28.5981	23.5592	24.6845		1.00323e-06	0.0272362		0.00424397	0.521777		0.000148151	17.7326	687
101368_at	18617	Rhox5	reproductive homeobox 5	3.94854	8.3615	5.28709	13.1257	8.01285	172.255	125.5	180.769	163.017	98.6806	136.298	2.71457	2.55648	2.09034		3.83218e-07	0.0423939		0.00879444	2.92134		2.02071e-08	58.6537	688
92665_f_at	22441 /// 70691	Xlr /// 3830403N18Rik	X-linked lymphocyte-regulated complex /// RIKEN cDNA 3830403N18 gene	2.42405	2.53688	2.84038	2.70527	2.65864	18.7531	13.7286	29.443	29.6408	12.6318	15.0257	1.71994	6.29525	1.82748		4.08062e-07	0.0922697		0.930322	0.972055		0.000998435	6.91065	689
92780_f_at	---	---	Mammary gland RCB-0526 Jyg-MC(A) cDNA, RIKEN full-length enriched library, clone:G830022P11 product:unclassifiable, full insert sequence	5.31691	2.68179	3.42839	5.72397	2.7411	609.874	557.408	605.668	720.076	201.854	557.408	41.9859	10.8874	10.8874		2.06823e-08	0.00536453		0.00851908	0.221127		6.59105e-05	29.6066	690
92778_i_at	107684	Coro2a	Coronin, actin binding protein 2A	13.6407	11.3388	15.2215	14.8326	18.1484	1153.06	1137.2	1169.14	1352.18	468.882	1113.82	57.2424	46.9664	51.3185		2.75246e-09	0.0132917		2.55433e-05	0.279978		4.10629e-06	19.6103	691
92779_f_at	107684	Coro2a	Coronin, actin binding protein 2A	2.04972	4.09513	3.26577	4.03143	3.92817	649.067	653.575	626.992	787.88	213.306	635.73	30.1848	16.2546	22.1806		1.21468e-08	0.00418468		0.000131485	0.152034		1.54888e-05	24.9278	692
99945_at	12478	Cd19	CD19 antigen	11.8528	9	8.46426	9.28212	7.58873	22.4068	16.8895	12.7942	12.2356	11.2674	12.8762	17.5392	13.4258	14.7011		0.00798092	0.611461		0.00439389	0.603847		0.743547	0.946107	693
160372_at	20869	Stk11	serine/threonine kinase 11	26.9921	21.5348	25.9333	41.7859	34.5909	63.6829	48.8352	54.4456	42.6429	42.9326	43.2243	37.4527	33.4036	45.2552		0.00331696	0.593506		0.160648	0.764417		0.0730916	1.2692	694
102025_at	55985	Cxcl13	chemokine (C-X-C motif) ligand 13	3.46229	4.27161	3.20381	8.6211	6.31474	16.2422	13.5533	7.10504	8.78124	8.88986	7.9644	27.5041	7.21144	14.9453		0.00971792	0.418413		0.0273359	0.334965		0.287982	0.692897	695
93105_s_at	21580 /// 269846 /// 665500 /// 665506 /// 669844 /// 669847 /// 674047 /// 674048 /// 676782	Tcrb-J /// Tcrb-V13 /// LOC665500 /// LOC665506 /// LOC669844 /// LOC669847 /// LOC674047 /// LOC674048 /// LOC676782	T-cell receptor beta, joining region /// T-cell receptor beta, variable 13 /// similar to T-cell receptor beta-1 chain C region /// similar to T-cell receptor beta-2 chain C region /// similar to T-cell receptor beta-1 chain C region /// similar to T-cell receptor beta-1 chain C region /// similar to T-cell receptor beta-1 chain C region /// similar to T-cell receptor beta-2 chain C region /// si…	15.6213	21.8215	23.9433	23.7848	24.4254	75.028	49.5029	32.125	35.2968	36.0174	30.2426	47.1567	28.4231	47.8017		0.00498936	0.51919		0.0104478	0.540712		0.939179	1.01869	696
162410_s_at	12526	Cd8b1	CD8 antigen, beta chain 1	2.49485	3.14355	2.79005	2.75321	3.54912	7.9163	4.18215	4.07375	5.25748	4.41054	3.88786	7.03878	6.95543	4.76348		0.00312499	0.508505		0.000954489	0.475071		0.208466	0.779054	697
98497_at	13859	Eps15l1	epidermal growth factor receptor pathway substrate 15-like 1	5.72397	4.86375	4.50642	5.78991	6.20537	12.5514	11.7034	7.86852	8.01285	7.6807	8.1602	6.89352	4.94765	8.66189		0.00101746	0.538867		0.185913	0.8078		0.105077	1.37135	698
103012_at	18829 /// 20298 /// 65956	Ccl21b /// Ccl21a /// Ccl21c	chemokine (C-C motif) ligand 21b /// chemokine (C-C motif) ligand 21a /// chemokine (C-C motif) ligand 21c (leucine)	5.22807	3.07053	7.06287	7.10504	10.5137	60.7141	40.9466	27.9087	26.8125	24.4254	17.4498	112.082	21.5523	85.0805		0.000265167	0.169929		0.00266632	0.103423		0.161337	0.515525	699
95318_at	22646	Zfp105	zinc finger protein 105	3.96905	4.31728	3.8481	5.59479	6.65685	9.75435	10.7136	8.21	9.9383	7.49802	6.54044	8.72769	10.9398	9.40463		0.00127793	0.489823		0.00330751	0.493882		0.398343	0.896342	700
101576_f_at	20700 /// 20701 /// 20702 /// 20703	Serpina1a /// Serpina1b /// Serpina1c /// Serpina1d	serine (or cysteine) peptidase inhibitor, clade A, member 1a /// serine (or cysteine) preptidase inhibitor, clade A, member 1b /// serine (or cysteine) peptidase inhibitor, clade A, member 1c /// serine (or cysteine) peptidase inhibitor, clade A, member 1d	8.6211	7.82108	8.78124	8.46426	14.8326	37.5044	33.6724	20.0273	30.8571	18.1484	13.2101	32.7672	13.4687	32.1107		0.00163502	0.367717		0.0116268	0.389433		0.970843	0.988266	701
101575_i_at	20701	Serpina1b	serine (or cysteine) preptidase inhibitor, clade A, member 1b	11.7779	9.33973	11.1261	12.9588	16.6707	50.5221	39.5859	30.0406	39.8542	26.4572	21.5348	52.2343	21.4553	41.174		0.000170185	0.34492		0.00345528	0.338648		0.779923	0.92849	702
99444_at	54409	Ramp2	receptor (calcitonin) activity modifying protein 2	12.3924	9.51496	16.8895	15.723	15.5203	25.4201	26.6342	17.9123	17.4498	23.6274	23.7848	17.0403	17.9644	19.1939		0.00417655	0.599847		0.102755	0.760277		0.104629	1.22893	703
92316_f_at	16142 /// 207685 /// 386520 /// 70018	Igl-V1 /// 2010309G21Rik /// LOC207685 /// LOC386520	immunoglobulin lambda chain, variable 1 /// RIKEN cDNA 2010309G21 gene /// hypothetical protein LOC207685 /// similar to Ig lambda-3 chain C region - mouse	11.7779	4.38698	14.4543	10.4479	18.5087	70.551	28.8576	18.2677	25.761	23.3159	39.8542	46.6053	16.174	18.8174		0.00814346	0.32056		0.0926169	0.44462		0.511052	1.2813	704
96974_at	624610 /// 675735	LOC624610 /// LOC675735	hypothetical protein LOC624610 /// similar to Ig kappa chain V-V region L6 precursor	3.69447	3.71321	4.07375	6.57897	5.89056	25.59	11.0561	7.63456	5.95883	13.5533	10.8492	7.66473	8.7443	6.93627		0.00596858	0.360649		0.0236903	0.599799		0.27268	1.43569	705
99446_at	12482	Ms4a1	membrane-spanning 4-domains, subfamily A, member 1	5.02782	4.01049	4.34035	4.36359	8.88986	35.5353	19.2522	9.39773	5.82323	13.5533	13.9063	33.5391	4.65851	9.27821		0.00841898	0.318787		0.135476	0.449173		0.713629	1.2237	706
98974_at	16019	Igh-6	Immunoglobulin heavy chain 6 (heavy chain of IgM)	2.28343	2	2.6358	2.04972	3.14355	22.8566	9.63383	7.10504	4.55537	8.51618	6.54044	20.4891	5.42144	9.59401		0.000337493	0.18318		0.00300158	0.233731		0.68324	0.839292	707
162316_f_at	13350	Dgat1	diacylglycerol O-acyltransferase 1	3.51403	2.91853	3.54912	3.07053	3.47942	4.97237	5.65893	3.58471	5.14106	6.20537	3.67586	4.32953	3.84787	3.58298		0.00688699	0.611744		0.0440239	0.843322		0.195578	1.22139	708
102887_at	18383	Tnfrsf11b	tumor necrosis factor receptor superfamily, member 11b (osteoprotegerin)	36.5062	29.2465	40.9466	30.2426	27.9087	55.1917	44.4113	39.3193	58.68	104.968	102.125	13.9542	14.6774	15.5405		0.00915558	0.512989		0.000206986	2.21716		0.000646358	4.26091	709
102953_at	56047	Msln	mesothelin	2	3.09943	3.65737	2.59107	2	4.605	6.31474	2.81504	5.14106	11.3388	11.3388	3.09635	2.0074	2.46306		0.00852878	0.310285		0.819424	1.04475		0.0302626	2.47679	710
96678_at	28200	Dhrs4	dehydrogenase/reductase (SDR family) member 4	5.08405	5.19887	4.18215	4.605	4.89062	9.9383	6.85634	8.06162	8.78124	11.6295	9.75435	4.90262	6.22502	6.39337		4.70434e-05	0.470087		0.0532164	0.823738		0.00856198	1.55928	711
103989_at	70779	Prdm5	PR domain containing 5	3.34567	4.01049	2.16473	3.31338	3.75108	7.27667	4.4822	4.45815	6.20537	8.51618	9.51496	4.545	3.4371	4.18349		0.00355016	0.40763		0.215319	0.806147		0.0489807	1.60538	712
100069_at	13107	Cyp2f2	cytochrome P450, family 2, subfamily f, polypeptide 2	4.91768	4.29436	3.78949	4.24901	4.89062	17.3362	15.723	9.9383	11.4107	47.5271	91.5097	3.98759	6.28025	5.37626		0.00169845	0.159431		0.244889	0.859916		0.0267914	4.41602	713
102579_f_at	15403	Hoxa6	homeo box A6	7.19026	11.4831	5.19887	5.62675	6.20537	15.723	12.3924	11.4831	14.2691	8.01285	11.1965	6.36243	4.73449	4.16876		0.00813429	0.532554		0.184692	1.3662		0.00106443	2.37977	714
102929_s_at	14256	Flt3l	FMS-like tyrosine kinase 3 ligand	2.64718	5.56305	2.04247	3	2.14076	5	5.46915	6.1337	5.34694	3.8481	7.06287	3.52869	2.0561	4.74555		0.00798829	0.408102		0.686284	0.880792		0.0410107	1.65517	715
